# Supplementary material for: Dynamically-expressed prion-like proteins form a cuticle in the pharynx of Caenorhabditis elegans
Source: Biol Open. 2014 Oct 31;3(11):1139–49. doi: 10.1242/bio.20147500 (PMC4232772; doi:10.1242/bio.20147500)
Supplement: Supplementary Material [file supp_bio.20147500_TABLE_S1.xlsx]

## Sheet: L4L UP
ProbeSetID	Symbol	Sequence Name	FC L4Leth/L4	FC L4Leth/Adult	FDR L4Leth/L4	FDR L4Leth/Adult
172360_x_at	pqn-5	C03A7.4	367.137	276.845	0	0
187358_at	dct-5	F07F6.5	271.934	231.755	0	0
172321_x_at	abu-7	C03A7.8	228.028	199.569	0	0
172323_x_at	abu-6	C03A7.7	173.225	156.726	0	0
188028_at	grd-6	T18H9.1	167.783	180.064	0	0
172587_x_at	abu-8	C03A7.14	165.861	148.064	0	0
194211_x_at	abu-8	C03A7.14	162.868	133.988	0	0
176681_at	F35B3.4	F35B3.4	101.031	117.637	0	0
182143_s_at	grl-4	F42C5.7	87.4551	8.19343	0	0
172545_x_at	W08E12.4	W08E12.4	84.0576	101.064	0	0
177193_s_at	abu-1	AC3.3	78.788	91.824	0	0
179983_at	abu-10	F35A5.3	71.0598	64.7106	0	0
188168_at	lips-17	R07G3.2	70.9438	6.11901	0	0
190584_at	col-39	C09G5.4	68.135	4.20627	0	0
193303_at	C06E8.5	C06E8.5	66.9506	59.6908	0	0
172503_x_at	W08E12.3	W08E12.3	64.5586	58.1266	0	0
177032_at	col-91	F09G8.6	60.0551	69.7136	0	0
183287_at	Y4C6B.2 | 21ur-5375	Y4C6B.2 | Y4C6B.18	55.1537	12.0955	0	0
180476_at	K07E1.1	K07E1.1	55.0628	2.67815	0	0
180540_at	C42D4.3	C42D4.3	52.9603	71.7176	0	0
178129_at	grl-21	ZC168.5	52.7503	53.1219	0	0
177934_s_at	C06A1.6	C06A1.6	52.0235	49.5592	0	0
180883_at	Y42A5A.3	Y42A5A.3	51.7642	13.7039	0	0
183344_at	pqn-54	R09B5.5	46.0327	37.5074	0	0
184769_at	W08E12.2	W08E12.2	43.9817	47.5278	0	0
179437_s_at	pqn-74	W02A2.3	43.4776	37.6694	0.000139134	0
188632_at	tyr-2	K08E3.1	42.4572	16.8074	0	0
173482_s_at	abu-11	T01D1.6	40.3886	39.8643	0	0
192126_s_at	toh-1	T24A11.3	39.427	11.4089	0	0
185537_at	F41E6.11	F41E6.11	39.3546	90.5309	0	0
177931_at	R03C1.1	R03C1.1	37.4979	30.5355	0	0
177489_at	C05E7.2	C05E7.2	36.1423	55.6597	0	0
173767_s_at	col-62	C15A11.6	35.7783	4.82744	0	0
173836_at	toh-1	T24A11.3	35.093	6.01735	0	0
191485_at	C54D10.10	C54D10.10	35.0005	9.88009	0	0
180332_at	col-137	Y51H4A.9	34.5721	19.6089	0	0
185654_s_at	pqn-57	R09F10.7	34.0817	19.1796	0	0
182856_at	grl-27	F40C5.3	33.3092	30.5435	0	0
172207_x_at	T06E4.9	T06E4.9	33.0633	37.0718	0	0
185406_at	Y95B8A.2	Y95B8A.2	32.1345	25.8395	0	0
172469_x_at	nspb-10	C01G12.6	31.5664	29.351	4.55129e-05	0
190093_at	col-88	W05G11.3	30.486	41.2761	0	0
181229_at	F23F1.2	F23F1.2	29.9719	41.0395	7.79487e-05	0
180514_at	K10H10.4	K10H10.4	29.3952	28.3192	0	0
181407_at	pqn-63	T06E4.11	28.8027	31.6926	4.55129e-05	0
188312_at	col-156	F57B7.3	28.0672	37.9245	0	0
172442_x_at	pqn-90	Y73F8A.8	27.528	35.7838	7.79487e-05	0
179860_at	K04C2.5	K04C2.5	27.4531	32.2067	0	0
177647_s_at	T06E4.8	T06E4.8	27.0722	28.5495	0	0
177927_at	C29F3.3	C29F3.3	26.5961	18.3644	0	0
177917_at	jud-4	C02D4.1	25.6861	21.455	0	0
183320_at	F45E4.5	F45E4.5	25.4975	3.04522	0	0.000519828
176692_s_at	C45B2.1 | C45B2.8	C45B2.1 | C45B2.8	25.4747	21.3298	0	0
178538_at	F58B4.4	F58B4.4	25.3308	28.3433	0	0
187176_s_at	D2096.6	D2096.6	24.7765	42.6609	4.55129e-05	0
172605_x_at	abu-5	Y105C5A.4	24.1155	29.6535	0.000111414	0
172443_x_at	pqn-91	Y73F8A.9	23.2488	27.6791	0.000139134	0
191748_at	ubc-23	C28G1.1	23.0902	5.3876	0	0
181142_at	B0034.1	B0034.1	22.8479	6.49656	0	0
188389_at	col-150	B0024.2	22.1323	7.6327	0	0
179613_at	C50F4.8	C50F4.8	21.9788	7.03907	4.55129e-05	0
181088_at	W05B2.7	W05B2.7	21.9434	4.80655	0	0
172585_x_at	pqn-76	Y105C5A.3	21.8854	26.1189	4.55129e-05	0
172474_x_at	nspb-11	F35C5.10	21.7234	19.063	4.55129e-05	0
177161_at	R11.2	R11.2	21.3746	20.8316	0	0
178406_at	M02G9.3	M02G9.3	20.9588	21.8737	0.000139134	0
174426_at	F13H6.1	F13H6.1	20.8289	4.95552	4.55129e-05	0
188366_s_at	col-127	F54D1.3	20.7957	18.233	0	0
172552_x_at	pqn-78	Y105C5A.5	20.7871	24.2457	4.55129e-05	0
189092_s_at	C10C5.4	C10C5.4	20.3834	3.33363	0	0
177804_at	T01B7.8	T01B7.8	20.1846	21.8604	4.55129e-05	0
178510_at	R03C1.1	R03C1.1	20.0847	15.5993	4.55129e-05	0
183665_s_at	F48G7.5	F48G7.5	20.0196	17.7123	0	0
188674_at	F32A5.2	F32A5.2	19.5647	1.71063	0	0.00163509
187428_at	T25E4.1	T25E4.1	19.556	30.8041	7.79487e-05	0
190008_at	col-150	B0024.2	19.3272	7.45378	0	0
175393_at	Y47D7A.13	Y47D7A.13	19.2037	95.7225	0.000233896	0
172573_x_at	pqn-79	Y105C5A.6	18.9993	20.5266	4.55129e-05	0
181282_at	W03G11.2	W03G11.2	18.5707	2.3936	4.55129e-05	1.63502e-05
190585_at	ZK970.7	ZK970.7	17.7771	20.3587	0	0
192779_at	pqn-72	W01B11.5	17.5038	7.12707	0	0
178666_at	pqn-71	T23F1.6	17.1823	13.2862	0.000139134	0
172666_x_at	pqn-72	W01B11.5	16.9148	7.95742	0	0
183913_s_at	T10E9.3	T10E9.3	16.7627	47.1249	0.000111414	0
185646_at	grd-14	T01B10.2	16.4184	29.1062	0.000139134	0
174940_at	F32A5.2	F32A5.2	16.1727	1.53841	0	0.00215624
191213_at	tag-290	F35B12.6	15.8624	2.53377	4.55129e-05	0.000536903
188723_at	nas-30	Y95B8A.1	15.8579	12.9928	0	0
181111_at	grl-1	C24G6.7	15.3842	17.6304	0	0
189973_at	nas-5	T23H4.3	15.254	10.5338	0	0
185182_s_at	T10E10.4	T10E10.4	15.2087	14.2039	0	0
184818_at	T23B12.5	T23B12.5	15.0814	10.8486	0	0
180933_at	H06A10.1	H06A10.1	14.9008	2.30187	0	9.17865e-06
191210_at	str-146	F58G4.6	14.808	9.81849	0	0
188758_at	F07H5.8	F07H5.8	14.7423	18.8361	0.000233896	0
172135_x_at	Y5H2A.4	Y5H2A.4	14.3755	11.2573	4.55129e-05	0
179203_at	F32G8.3	F32G8.3	14.0286	7.21282	0	0
185343_at	T28C12.6	T28C12.6	13.8629	5.75606	4.55129e-05	0
189264_s_at	cyp-32A1	C26F1.2	13.8627	4.80178	0	0
185454_s_at	nspb-4	F38A5.10	13.8506	7.67966	0.000315418	3.05729e-05
192577_at	nas-1	F45G2.1	13.3868	9.86556	4.55129e-05	0
188059_at	ptr-23	ZK270.1	13.2318	11.0499	0	0
172158_x_at	Y67D8C.1	Y67D8C.1	13.2182	14.4341	0.000139134	0
193439_at	Y70D2A.1	Y70D2A.1	13.1774	18.1729	0	0
176539_at	Y102A11A.7	Y102A11A.7	13.1204	13.0232	4.55129e-05	0
178715_at	lgc-21	C33G3.3	12.9524	91.253	4.55129e-05	0
172417_x_at	nspb-3	F38A5.5	12.918	6.19136	0.000380763	0.000120858
180524_at	T22B2.6	T22B2.6	12.8472	17.7827	0.000139134	0
190171_at	C07A4.3	C07A4.3	12.8127	3.23923	7.79487e-05	0
188463_at	col-60	F22D6.10	12.7947	63.2672	0.000902568	0
188410_at	nas-27	T23F4.4	12.5534	13.0759	0	0
184875_at	nspb-6	H04M03.2	12.5018	7.44327	0.000139134	0
191482_at	ugt-43	F01D4.1	12.3725	5.02051	0	0
183577_at	pqn-95	ZK1067.7	11.9806	103.644	0.00131399	0
187031_at	F28H7.8 | sre-6	F28H7.8 | F28H7.9	11.9406	7.79658	0	0
181173_at	F26G1.3	F26G1.3	11.9185	10.0341	0	0
178642_at	T03F6.4	T03F6.4	11.8325	14.5134	4.55129e-05	0
182563_at	R03A10.5	R03A10.5	11.8228	2.26096	0	0
183020_at	F48G7.8	F48G7.8	11.3582	9.23328	0.000139134	0
189978_s_at	col-126	F54D1.2	11.3187	13.317	0	0
172794_x_at	col-126	F54D1.2	11.1296	10.5118	0	0
177842_at	T22C8.6	T22C8.6	11.121	4.98377	0	0
187433_at	ZK1307.2	ZK1307.2	10.9179	9.19369	0.000139134	0
181683_at	M03E7.2	M03E7.2	10.7867	31.7179	0	0
189957_at	T11F9.8	T11F9.8	10.6024	2.86429	4.55129e-05	0
188162_at	C09H5.2	C09H5.2	10.4438	5.99736	0.000139134	0
183747_at	C27A2.5	C27A2.5	10.438	15.0716	4.55129e-05	0
188294_at	col-152	F32G8.5	10.4104	9.43553	0.000139134	0
184368_at	Y43E12A.2	Y43E12A.2	10.3715	8.84966	0	0
172595_x_at	nspb-3	F38A5.5	10.2575	5.51516	0.000472821	0.000280416
174643_at	C34E11.2	C34E11.2	9.98581	14.3804	0.000139134	0
172184_x_at	clec-174	Y46C8AL.2	9.97853	16.5195	4.55129e-05	0
182743_at	Y47D3B.6	Y47D3B.6	9.96481	14.4905	0.000139134	0
181614_at	F31D5.1	F31D5.1	9.93347	3.09495	0	0
193979_s_at	kin-15	M176.6	9.90078	1.89269	0	9.17865e-06
180759_at	F36H9.2	F36H9.2	9.72317	15.0578	0	0
187961_s_at	ptr-3	C41D7.2	9.67987	12.4847	0	0
173817_at	pgp-14	F22E10.3	9.64657	4.57347	0.000139134	9.17865e-06
188716_s_at	mlt-7	ZK430.8	9.47987	6.82646	4.55129e-05	0
180064_at	C54D2.1	C54D2.1	9.42154	8.15445	0	0
188163_s_at	C09H5.2	C09H5.2	9.41901	6.12957	0.000139134	0
184191_at	cnc-4	R09B5.9	9.3406	60.9357	0	0
172344_x_at	nspb-12	F09F7.8	9.2955	8.22912	0.000139134	0
188060_s_at	ptr-23	ZK270.1	9.2311	10.2555	0	0
193636_s_at	ccch-1	F38B7.1	9.22609	4.80128	0	0
183496_at	C26B2.8	C26B2.8	9.1975	6.8023	0.000417178	0
180707_at	F55H12.4	F55H12.4	8.95076	1.95358	0	0.000310998
186385_at	T25F10.3	T25F10.3	8.8885	7.25395	0	0
181099_at	F54C1.1	F54C1.1	8.88361	3.26855	0	0
180189_s_at	T06A1.1	T06A1.1	8.80512	10.8577	0	0
173774_s_at	Y47G6A.19	Y47G6A.19	8.77745	3.24763	7.79487e-05	0
178359_s_at	T28B8.1	T28B8.1	8.74397	2.50215	0	0
192885_s_at	F53E4.1	F53E4.1	8.72713	2.0634	0	2.39607e-05
190248_s_at	pgp-14	F22E10.3	8.55134	4.06405	0.000139134	9.17865e-06
188470_s_at	ZC416.6	ZC416.6	8.5421	2.1376	0	0
183859_at	F13H10.1	F13H10.1	8.44318	10.5754	0	0
191375_at	str-131	C09H5.6	8.42721	8.46473	0	0
178577_at	C49F8.1	C49F8.1	8.40886	11.7513	0.00158411	0
173132_s_at	T06A1.1	T06A1.1	8.23182	10.6581	0	0
173611_s_at	col-120	Y11D7A.11	8.17722	63.4387	0.0016998	0
172452_x_at	F29D10.2	F29D10.2	8.03072	6.38941	0	0
180602_at	T20D4.7	T20D4.7	7.85397	2.11686	4.55129e-05	0.000118545
175193_at	T25F10.3	T25F10.3	7.79937	6.62995	0	0
188853_at	R07E5.4	R07E5.4	7.78865	2.93241	0.00109457	0.000513914
178430_at	C35C5.9	C35C5.9	7.77809	1.66826	0.000111414	0.0132557
185984_at	nas-38	F57C12.1	7.7678	23.6719	0	0
188233_at	taf-7.1	F54F7.1	7.74126	1.91263	0	0
191786_at	lec-7	R07B1.2	7.66032	6.43965	0	0
181347_at	F56B6.6	F56B6.6	7.51886	4.17334	4.55129e-05	0
190877_at	nas-7	C07D10.4	7.45116	7.86752	0.00046312	0
189221_at	cyp-37B1	F28G4.1	7.40251	19.114	0.000139134	0
172185_x_at	clec-174	Y46C8AL.2	7.35693	10.1456	7.79487e-05	0
180846_at	C27D9.2	C27D9.2	7.34378	6.42427	0.000139134	0
192652_at	F59B10.3	F59B10.3	7.26726	23.6783	0.000204791	0
188276_s_at	col-161	C50B6.4	7.26009	64.7887	0.00120363	0
174071_at	pqn-95	ZK1067.7	7.23932	53.7513	0.00279997	0
189895_at	F13H6.1	F13H6.1	7.23834	4.19917	0	0
179940_at	C04G6.7	C04G6.7	7.21372	6.93114	4.55129e-05	0
189263_at	cyp-32A1	C26F1.2	7.1572	3.56137	0	0
189325_at	F02D8.4	F02D8.4	7.01226	2.17652	0	0.000196365
185499_at	D1007.13	D1007.13	6.99026	7.73462	0.000380763	0
188148_at	abu-10	F35A5.3	6.98377	5.77026	4.55129e-05	0
180994_at	C10G8.3	C10G8.3	6.94398	6.10865	0.000139134	0
172346_x_at	R12E2.7	R12E2.7	6.92367	93.2178	0.000315418	0
187282_at	F22B7.9	F22B7.9	6.89915	2.85475	0	0
180200_at	T13C2.2	T13C2.2	6.86382	9.88368	4.55129e-05	0
183009_at	Y38F1A.8	Y38F1A.8	6.83163	16.7906	4.55129e-05	0
189679_at	F21A3.3	F21A3.3	6.82461	3.97462	0	0
176471_at	Y47D7A.15	Y47D7A.15	6.64003	36.7346	0.000517241	0
191951_at	ugt-11	T19H12.10	6.63005	1.34242	7.79487e-05	0.0299528
193574_at	C04F12.8	C04F12.8	6.59877	2.95426	0	0
193477_s_at	E01G6.1	E01G6.1	6.54678	11.1526	0.0010468	0
193031_at	T07A5.3	T07A5.3	6.54467	3.46255	0.000139134	0
190104_at	cut-4	E04D5.3	6.54367	8.09385	0.000139134	0
173093_s_at	pqn-36	F39D8.1	6.47137	16.0843	0.000233896	0
182667_at	srr-6	C13D9.1	6.45743	14.6722	0.000139134	0
180520_at	T28H10.2	T28H10.2	6.43057	1.50535	0.000270166	0.0159152
192556_s_at	glt-5	Y53C12A.2	6.41029	4.61037	4.55129e-05	0
177696_at	C30H6.5	C30H6.5	6.39846	20.3266	0.000472821	0
180650_at	coel-1	C52B9.3	6.38886	2.48642	0	0
181874_at	W03F8.6	W03F8.6	6.36282	3.96967	0.000332684	4.80581e-05
174370_at	C26F1.1	C26F1.1	6.35311	15.6262	0	0
192596_s_at	T03F7.7	T03F7.7	6.35216	3.94706	0	0
193091_at	T02C1.1	T02C1.1	6.34708	8.17479	0	0
188475_at	col-180	C44C10.1	6.34655	8.80073	0.000139134	0
179401_at	ZK662.2	ZK662.2	6.32142	88.1703	0.00193098	0
175560_at	F59E11.7	F59E11.7	6.30244	6.66906	0	0
181247_at	F55F8.8	F55F8.8	6.29164	6.36491	0	0
189600_at	col-89	F17C8.2	6.26258	10.555	0.000139134	0
189452_at	col-174	F46C8.2	6.24023	14.3884	0.00046312	0
183764_at	lagr-1	Y6B3B.10	6.22022	5.45666	0.000139134	0
189881_at	F53F4.1	F53F4.1	6.20569	5.33943	0	0
182927_at	K01D12.5	K01D12.5	6.18806	17.1077	0.000883164	0
181707_at	F10D11.6	F10D11.6	6.13883	24.1898	0.00156994	0
183330_s_at	C09B8.4	C09B8.4	6.1233	2.27799	0.000315418	0.00427462
172003_x_at	lec-7	R07B1.2	6.11081	4.45545	0	0
186959_at	T07A5.1	T07A5.1	6.05872	2.41363	0.000315418	0
188275_at	col-61	C01H6.1	6.00533	9.71068	0.000139134	0
182615_at	C54D10.9	C54D10.9	5.99769	5.93664	4.55129e-05	0
175498_at	Y43E12A.2	Y43E12A.2	5.96672	4.90067	0	0
182330_s_at	Y37A1A.2 | 21ur-1922 | 21ur-2944 | 21ur-1651 | 21ur-3401 | 21ur-5248 | 21ur-1874 | 21ur-3917	Y37A1A.2 | Y37A1A.7 | Y37A1A.12 | Y37A1A.14 | Y37A1A.39 | Y37A1A.41 | Y37A1A.45 | Y37A1A.70	5.96136	2.03583	0	0.00192188
172056_x_at	abu-4	Y5H2A.3	5.95242	4.80201	7.79487e-05	0
191679_s_at	opt-3	F56F4.5	5.91499	3.33634	0.000139134	0
175990_at	ttr-32	R13A5.3	5.91428	2.24867	0	9.17865e-06
188116_at	ora-1	F57H12.3	5.8101	21.7022	0.000644843	0
187570_at	B0310.6	B0310.6	5.79734	13.5168	0.000270166	0
173691_s_at	ZK688.2	ZK688.2	5.77382	1.92139	0	0.000405645
180727_at	F49F1.5	F49F1.5	5.77296	3.25995	0.000315418	0.000126356
179511_at	F20G2.5	F20G2.5	5.75898	10.9912	0	0
178286_at	C40C9.3	C40C9.3	5.7526	1.73803	0.000139134	0.000149308
173398_s_at	cnc-7	F53H2.2	5.66051	8.12101	0.000531651	0
192648_at	C18H9.5	C18H9.5	5.62242	3.78633	4.55129e-05	0
188105_s_at	mup-4	K07D8.1	5.6135	1.66077	0.001873	0.000191933
174281_at	Y77E11A.14	Y77E11A.14	5.59964	12.1852	0	0
190656_at	F47E1.4	F47E1.4	5.55916	1.73441	4.55129e-05	0.00252551
188908_s_at	fbl-1	F56H11.1	5.55473	4.23723	0	0
185693_at	W02F12.2	W02F12.2	5.43058	9.0981	0.0002721	0
186531_at	Y37E11B.7	Y37E11B.7	5.41354	2.27002	0	0
173735_s_at	T21C9.9	T21C9.9	5.40874	18.9956	0.000204791	0
185185_at	F59E11.7	F59E11.7	5.40368	5.44848	4.55129e-05	0
171956_s_at	ptr-23	ZK270.1	5.39489	5.23965	0	0
190329_at	C11E4.1	C11E4.1	5.35314	2.66546	4.55129e-05	0
194205_x_at	col-12	F15H10.1	5.34197	2.01304	0.00131399	0
188969_at	C15A11.4	C15A11.4	5.33402	1.54831	0.000139134	0.00218471
187254_at	ZK353.2	ZK353.2	5.31333	4.58267	4.55129e-05	0
177903_s_at	oac-14	F09B9.1	5.29485	12.067	0.00101687	0
189328_at	ZC443.1	ZC443.1	5.29106	3.25113	0.000204791	0
183847_at	C15F1.1	C15F1.1	5.28007	1.54018	0.000139134	0.00306964
189329_s_at	ZC443.1	ZC443.1	5.27008	3.57347	0.000212549	0
172971_s_at	Y54G2A.11	Y54G2A.11	5.23945	7.14524	0	0
180874_at	C04C11.1	C04C11.1	5.21467	3.093	0	0
181161_at	tag-233	D2021.2	5.20449	3.22601	0	0
172240_x_at	cnc-7	F53H2.2	5.18799	7.19126	0.000644843	0
189391_s_at	ZC434.9	ZC434.9	5.17628	3.16033	0	0
183895_at	nlp-25	Y43F8C.1	5.16809	8.03679	0.000204791	0
173918_s_at	C36B7.5	C36B7.5	5.16448	7.10213	0	0
178588_s_at	amx-2	B0019.1	5.15087	2.5448	0	0
181399_at	ZK682.5	ZK682.5	5.12308	22.9008	0.000233896	0
183298_at	srz-20	F56D6.5	5.09607	6.01385	0	0
183696_at	ZK1010.4	ZK1010.4	5.0897	4.29155	0.000139134	0
180854_at	R12E2.6	R12E2.6	5.06935	6.58481	0.000139134	0
189278_s_at	T21D11.1	T21D11.1	5.06286	34.3301	0.00529653	0
172547_x_at	R12E2.14	R12E2.14	5.03442	45.438	0.00111407	0
190270_at	T21D12.12	T21D12.12	4.98956	1.61494	0.000233896	0.00577595
184236_at	T24C12.4	T24C12.4	4.98089	8.59814	0.00187761	0
172580_at	F33D11.8	F33D11.8	4.98043	4.55722	0.000139134	0
189937_at	nas-22 | T11F9.8	T11F9.6 | T11F9.8	4.97531	2.23317	4.55129e-05	0
180564_at	grl-13	F32D1.4	4.96552	3.75349	0	0
191787_s_at	lec-7	R07B1.2	4.93556	4.41882	0	0
172391_x_at	pqn-36	F39D8.1	4.88204	7.68388	0.000204791	0
187729_s_at	tre-5	C23H3.7	4.88193	6.2553	4.55129e-05	0
187434_at	B0563.5	B0563.5	4.87009	1.48025	0	0.00276323
175684_at	lin-46	R186.4	4.85889	3.05471	0	0
188863_s_at	ZK792.4	ZK792.4	4.83067	3.94353	0.000489003	2.39607e-05
194254_x_at	pqn-36	F39D8.1	4.813	7.57985	0.000139134	0
184093_at	M01H9.1	M01H9.1	4.80777	11.099	0.000230599	0
188307_at	ptr-20	Y53F4B.28	4.80582	5.51952	0.000315418	0
172292_x_at	D2092.8	D2092.8	4.78542	18.759	0.000962321	0
187150_at	Y113G7B.12	Y113G7B.12	4.72811	6.2714	0	0
193520_at	sma-5	W06B3.2	4.70434	7.43874	4.55129e-05	0
183389_at	Y39B6A.7	Y39B6A.7	4.65081	7.36127	0	0
190009_at	F49E12.10	F49E12.10	4.64642	10.5224	0	0
183237_s_at	ZK180.5	ZK180.5	4.6419	45.1224	0.00317999	0
181122_at	F23F1.7	F23F1.7	4.6233	2.21571	0.000270166	7.7929e-05
192195_at	acs-2	F28F8.2	4.6188	4.18722	0.000417178	9.17865e-06
183717_at	F20B10.3	F20B10.3	4.59421	3.5114	0.000315418	9.17865e-06
172878_x_at	col-13	F15H10.2	4.58436	2.03302	0.000417178	0
182606_at	W05B10.3	W05B10.3	4.57612	1.43264	0.000624822	0.00716175
184868_at	F12A10.1 | F12A10.7 | F12A10.8 | F12A10.9	F12A10.1 | F12A10.7 | F12A10.8 | F12A10.9	4.56928	3.30058	0.000315418	9.17865e-06
191068_at	ttr-14 | scl-22	T05A10.3 | T05A10.5	4.53131	2.13487	0.000535129	0
174437_at	F10E9.12	F10E9.12	4.48876	2.25958	0.000139134	0.000540834
192953_s_at	opt-1	C06G8.2	4.44812	1.78277	0	0
177516_at	T21C9.9	T21C9.9	4.43445	8.18313	0.000204791	0
184051_at	C26F1.1	C26F1.1	4.42577	7.28383	0	0
182802_s_at	pqn-36	F39D8.1	4.42511	5.57123	0.000396807	0
187523_s_at	tat-2	H06H21.10	4.42351	3.07939	4.55129e-05	0
190413_at	nrs-2	F25G6.6	4.41174	12.5649	4.55129e-05	0
190860_at	daf-10	F23B2.4	4.39949	5.79166	0.0002721	0
175175_at	F10E9.12	F10E9.12	4.37281	1.9868	0.000139134	0.000558713
173225_at	dao-6 | pqm-96	T05G5.12 | T05G5.11	4.35126	5.66924	0.000417178	0
188443_at	cutl-12	T22C8.7	4.32936	4.06771	0.000270166	0
186788_s_at	R07B1.9	R07B1.9	4.30066	5.15796	0.000517241	0
190987_at	R13H4.3	R13H4.3	4.29431	4.10434	0.000380763	0
178563_at	T16G1.6	T16G1.6	4.28966	5.09429	0.00121884	0
174816_at	ptr-23	ZK270.1	4.24942	4.346	0	0
183311_at	F40H3.1	F40H3.1	4.24663	1.39859	0	0.00424722
184163_at	ZC239.4	ZC239.4	4.20689	4.71888	0	0
182979_at	K08B5.2	K08B5.2	4.20325	2.98286	0	0
172002_x_at	lec-7	R07B1.2	4.16224	3.39061	4.55129e-05	0
177024_at	col-90 | let-754	C29E4.1 | C29E4.8	4.16009	49.8275	0.000315418	0
177135_at	Y48G1BR.1	Y48G1BR.1	4.14228	4.25303	4.55129e-05	0
187734_s_at	acl-12	C01C10.3	4.1338	4.1282	0.000139134	0
172475_x_at	col-145	B0222.7	4.10527	10.1852	0.000270166	0
191917_at	T28F3.4	T28F3.4	4.10017	1.95783	7.79487e-05	0.000148855
179776_at	F31E8.4 | T13C2.2	F31E8.4 | T13C2.2	4.09038	6.56744	0.000139134	0
178138_at	F38B7.2	F38B7.2	4.08088	6.35264	4.55129e-05	0
185017_at	C49H3.12	C49H3.12	4.06544	3.14097	0.000139134	0
184999_at	F26F12.5	F26F12.5	4.05715	1.34906	4.55129e-05	0.00110438
191756_s_at	R10D12.1	R10D12.1	4.05609	1.84018	0.00160892	0.0348219
189583_at	nex-3	C28A5.3	4.04845	1.28029	4.55129e-05	0.0121396
178744_at	M02G9.2	M02G9.2	4.03033	7.22809	0.00121884	0
174127_at	Y18H1A.11	Y18H1A.11	4.01515	4.99536	4.55129e-05	0
173873_at	F53E4.1	F53E4.1	4.01233	1.36565	0	0.00981187
184707_s_at	dod-21	C32H11.10	3.99425	8.76216	0.0026991	0
181459_at	F49H6.13	F49H6.13	3.97608	3.70275	0.000417178	0
179164_at	C06G8.1	C06G8.1	3.96315	3.81066	0.000204791	0
172196_x_at	col-65	K08C9.4	3.95736	6.54595	0	0
185434_at	fbxa-158	C08E3.10	3.95373	9.17182	0.00101847	0
175080_at	Y18H1A.11	Y18H1A.11	3.94432	4.72024	0	0
187278_at	C28H8.5	C28H8.5	3.9335	20.0993	0.031719	0
189472_at	C32C4.1	C32C4.1	3.89028	4.06603	4.55129e-05	0
184078_at	C42C1.7	C42C1.7	3.88927	3.66671	0	0
187097_at	Y57A10A.14	Y57A10A.14	3.88101	4.27146	4.55129e-05	0
192059_at	hmit-1.1	Y51A2D.4	3.87758	38.7241	0.000417178	0
175528_at	sem-2	C32E12.5	3.87254	6.2837	0.000111414	0
193641_at	C27A7.1	C27A7.1	3.86304	2.09209	0.000139134	0
174675_at	acs-2	F28F8.2	3.86173	3.32698	0.000540299	4.80581e-05
189847_at	R12A1.3	R12A1.3	3.85844	3.94822	0.00164234	0
181223_at	nas-8 | C34D4.10	C34D4.9 | C34D4.10	3.85638	2.95765	0.00178032	0.000690148
180999_at	T20B5.2	T20B5.2	3.8545	2.35772	0.00198519	0.00550387
178038_at	T23F6.1	T23F6.1	3.8164	5.55515	0.0036034	9.17865e-06
178255_at	K08H2.7	K08H2.7	3.81242	1.7641	4.55129e-05	4.80581e-05
189578_at	cyp-13A5	T10B9.2	3.76991	3.06519	0.00160846	0.000803305
173869_at	C18E9.7	C18E9.7	3.76585	7.24226	0.00310996	0
192670_at	pph-1	C05A2.1	3.75995	2.77943	0	0
187710_at	C17E7.13	C17E7.13	3.75778	8.9404	0	0
188217_at	ptr-22	Y80D3A.7	3.75769	3.08516	0.00131399	0.0016505
192780_at	W05B10.4	W05B10.4	3.75211	2.4996	4.55129e-05	0
182519_at	F20D6.5 | F20D6.8	F20D6.5 | F20D6.8	3.743	1.48959	0.000139134	0.00296313
176301_at	Y71G12B.26	Y71G12B.26	3.73485	2.26491	0.000139134	0.000130133
183064_at	F17H10.2	F17H10.2	3.72431	2.16572	4.55129e-05	9.17865e-06
191434_at	ugt-54	T25B9.7	3.72009	4.73428	0	0
192439_s_at	mlp-1	T04C9.4	3.71861	4.26246	0.000472821	0
192970_at	T14E8.4	T14E8.4	3.70876	6.24169	0.000270166	0
175816_at	dat-1	T23G5.5	3.70363	3.47787	7.79487e-05	0
188762_s_at	Y76A2B.6	Y76A2B.6	3.68713	1.45863	7.79487e-05	0.0214781
192365_s_at	C18E9.7	C18E9.7	3.68343	3.88374	0.000517241	0
183218_at	T25B6.6	T25B6.6	3.68301	3.18942	0	0
191446_at	str-180	T10H9.6	3.6817	6.07206	0.000417178	0
180532_s_at	hex-5	Y70D2A.2	3.67721	2.29785	7.79487e-05	0
192448_at	klf-2 | F53F8.3	F53F8.1 | F53F8.3	3.66641	3.38962	0.000154588	0
186596_at	ZK675.4	ZK675.4	3.65329	3.15885	0.000517241	3.57786e-05
172879_x_at	col-12	F15H10.1	3.64231	1.78309	0.000644843	1.04663e-05
182352_at	W07E6.3	W07E6.3	3.63176	3.44091	0.00193432	0.000278998
172821_x_at	col-133	F52B11.4	3.62946	2.07617	0.00139343	0
184744_at	F28E10.2	F28E10.2	3.61257	5.25427	0	0
176272_at	ngn-1	Y69A2AR.29	3.6044	3.35673	0.000111414	0
186390_at	Y47H10A.5	Y47H10A.5	3.59762	6.93053	0.000831981	0
187999_at	lea-1 | K08H10.2	K08H10.1 | K08H10.2	3.58276	1.59391	0.000139134	0.00321928
183753_at	T26A8.2	T26A8.2	3.58123	6.06175	4.55129e-05	0
177290_at	ZK20.1	ZK20.1	3.5768	2.36535	0.000139134	1.63502e-05
179779_at	fbxa-162	C08E3.5	3.56184	3.8124	7.79487e-05	0
187935_s_at	ptr-8	F44F4.4	3.55643	2.64531	0.00164858	0.000367916
184717_at	djr-1.2	C49G7.11	3.53227	2.97528	0	0
171795_x_at	R12E2.14	R12E2.14	3.52825	66.9049	0.00384983	0
173641_at	mup-4	K07D8.1	3.52647	1.36297	0.00876014	0.00398676
179714_at	F13D12.3	F13D12.3	3.5242	3.22511	0.000139134	0
186563_at	T23G5.3	T23G5.3	3.51709	2.61765	4.55129e-05	0
189987_s_at	nas-36	C26C6.3	3.51555	18.2847	0.000139134	0
188364_s_at	col-130	F08G5.4	3.50196	62.6646	0.00415957	0
185504_at	F23H11.6	F23H11.6	3.49686	2.81352	0.000139134	0
179171_at	T27F6.8	T27F6.8	3.48642	2.63591	0.000298803	3.57786e-05
178826_at	C34F6.5	C34F6.5	3.48438	4.33431	0	0
174464_at	Y97E10AR.1	Y97E10AR.1	3.46617	4.49756	0	0
179689_at	F35A5.4	F35A5.4	3.43046	3.91662	0.001873	0
185001_at	C08F11.13 | 21ur-1241	C08F11.13 | C08F11.22	3.41058	12.7232	0.000139134	0
183575_at	T14A8.2	T14A8.2	3.41034	8.87924	0.000139134	0
173661_s_at	lgx-1	C54G7.3	3.36166	6.66508	0.00248428	0
182760_at	D2024.2	D2024.2	3.36093	1.31747	0	0.0174359
188721_at	aqp-6	C32C4.2	3.35627	2.12283	0.000517241	0.00338109
190005_at	col-157	T11F9.9	3.35011	5.01526	0.00212698	0
181998_at	col-58	F26B1.4	3.34952	11.4069	0.000960599	0
171815_x_at	opt-1	C06G8.2	3.3295	1.37525	7.79487e-05	0.00481326
179276_s_at	fbxa-180	F31E9.1	3.32706	1.5997	0.000270166	0.00140821
185721_at	C25E10.5	C25E10.5	3.3206	2.76918	0.000188258	0
173083_s_at	H10E21.4	H10E21.4	3.31932	135.978	0.00673092	0
190666_s_at	ram-5	T24C2.1	3.31352	8.5441	0	0
176410_at	C30F12.5	C30F12.5	3.31176	3.91086	0.000139134	0
176026_at	C06E1.3	C06E1.3	3.31055	2.18398	0.000111414	0
188813_at	grl-30	T24A6.3	3.30858	2.37619	0.00261186	0.00386766
179226_at	C06B3.7	C06B3.7	3.28531	4.64566	0.000139134	0
188977_s_at	sul-2	D1014.1	3.27611	3.20461	0.000111414	0
175008_at	F10D11.6	F10D11.6	3.2744	14.4649	0.00698531	0
181414_at	F41C3.1	F41C3.1	3.26194	1.68047	4.55129e-05	0.00194333
180288_at	T06E4.10	T06E4.10	3.25509	2.87708	0.000315418	0
179669_at	R08A2.5	R08A2.5	3.25487	3.27513	0.000315418	0
191979_at	C09G4.2	C09G4.2	3.24387	2.77939	0	0
172768_x_at	cyp-33C5	F41B5.3	3.23777	5.53892	0.000139134	0
183115_at	C34H4.2	C34H4.2	3.23654	9.72403	4.55129e-05	0
192461_at	prk-2	F45H7.4	3.23179	5.17442	4.55129e-05	0
194235_x_at	cutl-20	F54A5.2	3.19034	7.02007	0.000139134	0
189900_at	B0454.6	B0454.6	3.18491	5.14267	0	0
179610_s_at	T16G1.5	T16G1.5	3.18481	2.10698	0.000139134	1.63502e-05
189187_at	nas-13	F39D8.4	3.18149	3.27499	0.00612908	0
181202_at	F26G1.2	F26G1.2	3.1741	5.46133	0.000279068	0
192823_at	F41C3.2	F41C3.2	3.17286	4.78151	0.000173887	0
180391_s_at	cutl-20	F54A5.2	3.17073	5.6215	0.000139134	0
190849_at	ugt-41	F10D2.11	3.16971	1.3958	0.000233896	0.00211626
183989_at	fbxa-53	F07G6.7	3.16459	2.3573	4.55129e-05	0
186084_s_at	T07C12.11	T07C12.11	3.16449	2.71607	4.55129e-05	0
188132_at	col-76	M110.1	3.15834	6.08067	0.000139134	0
178277_at	C34F6.6	C34F6.6	3.15817	4.43842	0	0
191001_s_at	H10E21.4	H10E21.4	3.15169	83.3355	0.00537672	0
177224_at	mfb-1	DY3.6	3.14704	2.19246	0.000315418	0.00035468
174878_at	T19D2.1	T19D2.1	3.14572	2.87116	0.000396807	0
180192_at	C49G7.5	C49G7.5	3.14117	3.5541	0.0026991	3.57786e-05
179308_s_at	T06D8.3	T06D8.3	3.14035	7.40909	0.000644843	0
191219_at	Y41C4A.11	Y41C4A.11	3.10591	6.38037	0.000111414	0
183876_at	C07G3.2	C07G3.2	3.10549	5.53056	0.000270166	0
183540_at	K02B12.6	K02B12.6	3.10153	2.19958	0	0
186180_at	E02C12.6	E02C12.6	3.09875	4.62386	0.0054708	1.63502e-05
184620_at	cutl-5	F10E7.10	3.0919	3.28044	0.00194541	9.17865e-06
173117_at	H10E21.4	H10E21.4	3.08918	94.5933	0.00786795	0
191466_at	ugt-33	C35A5.2	3.08098	7.63918	0.000233896	0
177134_s_at	Y48G1BL.5	Y48G1BL.5	3.08098	2.3083	4.55129e-05	0
172710_x_at	col-146	T06E4.6	3.08078	1.77155	0.000111414	0.000163988
188311_s_at	ram-2	F38A3.2	3.06934	10.9072	0.00107155	0
186927_s_at	grl-16	Y65B4BR.6	3.06506	57.785	0.00936379	0
184026_at	pes-22	K05B2.5	3.06424	2.73393	4.55129e-05	0
175444_at	C42C1.7 | C42C1.8	C42C1.7 | C42C1.8	3.06393	3.381	4.55129e-05	0
182396_at	F14F9.2	F14F9.2	3.06355	2.71403	0.038114	0.0194102
175798_at	opt-3	F56F4.5	3.06252	2.61449	0.000270166	0
184656_at	T19D12.3	T19D12.3	3.05468	4.84335	3.36722e-05	0
189799_at	B0222.3	B0222.3	3.04785	1.98769	0.000139134	0
172709_x_at	col-147	T06E4.4	3.03941	1.51664	4.55129e-05	0.000690148
184711_at	C49G7.10	C49G7.10	3.03896	7.43126	0.000396807	0
179275_at	fbxa-180	F31E9.1	3.03823	1.62517	0.000233896	0.00400714
191700_s_at	tpa-1 | B0545.4	B0545.1 | B0545.4	3.01752	2.65689	0	0
188078_at	F46B6.8	F46B6.8	3.01638	5.78826	0	0
186519_at	F15E11.12 | F15E11.15	F15E11.12 | F15E11.15	3.01629	7.70101	0.0048181	0
192054_at	F29G6.1	F29G6.1	3.0127	5.92575	0.000139134	0
183815_at	ttr-37	F21E9.3	3.00772	4.95932	4.55129e-05	0
190583_at	tsp-15	F53B6.1	3.00165	2.38232	0.000233896	0
189387_at	col-118	T11B7.3	2.98345	5.0011	0.000270166	0
178061_at	F25D1.4	F25D1.4	2.98025	2.53909	0.000315418	0
179758_at	K02D7.5	K02D7.5	2.97712	4.1364	0	0
172497_x_at	R12E2.15	R12E2.15	2.96677	30.4826	0.00321743	0
183630_at	C29F9.3	C29F9.3	2.96299	4.01715	0.000139134	0
193214_s_at	ifa-4	K05B2.3	2.96211	1.53232	4.55129e-05	0.00128399
193542_at	nhr-84	T06C12.7	2.95752	1.51517	7.79487e-05	0.000277499
182388_at	F53C11.1	F53C11.1	2.94833	3.54756	4.55129e-05	0
179245_at	F57B1.6	F57B1.6	2.94054	2.33061	0	0
183381_at	C50F7.5	C50F7.5	2.93092	7.35348	0.00561554	0
187178_s_at	gstk-2	D2024.7	2.92687	1.98023	4.55129e-05	0
182443_at	F29B9.8	F29B9.8	2.92578	1.84986	0.00046312	0.00159966
192099_s_at	F48C5.1	F48C5.1	2.92564	4.01188	0	0
187497_at	C02C2.4	C02C2.4	2.92215	2.2665	0.000315418	2.98232e-05
179909_at	oac-20	F36G9.12	2.91061	3.01234	0.000233896	0
180799_at	C55C3.1 | 21ur-2404 | 21ur-1479	C55C3.1 | C55C3.14 | C55C3.19	2.90809	4.66538	0.000233896	0
187681_at	T25D10.4	T25D10.4	2.89487	5.85656	0.000204791	0
180662_at	C54E4.4	C54E4.4	2.8934	2.33863	0.00404417	0.00382143
180665_at	D2021.4	D2021.4	2.88455	2.37195	0.000204791	1.04663e-05
189116_at	ver-2	T17A3.8	2.87973	3.63606	4.55129e-05	0
182974_at	T01C8.3	T01C8.3	2.86297	1.49412	0.000270166	0.00235138
182201_at	F53B3.3	F53B3.3	2.85845	3.67485	0.001873	9.17865e-06
194157_s_at	fipr-26	F53B6.8	2.85634	2.65324	0.00278641	0.000600997
182904_at	W03D2.6	W03D2.6	2.85331	2.90166	0.000291374	0
179214_at	F54B8.4	F54B8.4	2.85053	1.64515	0.000139134	0.000520292
180542_at	T19D2.1	T19D2.1	2.84635	2.58946	0.000204791	0
188755_at	srd-63	F13A7.2	2.84111	2.36499	0.000270166	0
175239_at	F15E11.15	F15E11.15	2.83274	4.34731	0.00148683	0
192108_at	C54G10.4	C54G10.4	2.82954	2.13326	0.000176242	0.000340946
193822_at	T19D12.1	T19D12.1	2.8295	3.89005	0	0
181410_s_at	F26G1.5	F26G1.5	2.8265	12.4061	0.00180286	0
186521_at	F21C10.9 | F21C10.10	F21C10.9 | F21C10.10	2.82103	1.6637	4.55129e-05	0
184834_s_at	F26F12.4	F26F12.4	2.81959	8.10975	0.00257704	0
179344_at	F38H4.3	F38H4.3	2.81573	2.03103	0.00131399	0.000575018
191541_at	cdr-2	C54D10.1	2.80971	6.51944	4.55129e-05	0
193231_s_at	B0564.6	B0564.6	2.78974	2.19714	0.000517241	2.39607e-05
173576_at	ZK180.5	ZK180.5	2.78429	86.166	0.0104991	0
193659_at	gpdh-1	F47G4.3	2.76786	3.08046	0.00418475	0
181542_at	C05D12.4	C05D12.4	2.75394	1.5554	0.000139134	0.000513914
193903_at	pgp-9	C47A10.1	2.74642	2.36954	4.55129e-05	0
188573_at	col-70	H17B01.2	2.74216	7.43758	0.00829211	0
188201_at	F16F9.4	F16F9.4	2.74152	6.29034	0	0
172706_x_at	F53F1.4	F53F1.4	2.72899	10.9757	0.0014596	0
193228_at	lact-7	C40H5.4	2.7283	2.31925	0.00046312	4.90347e-05
185938_at	Y51A2D.20	Y51A2D.20	2.72669	3.14145	4.55129e-05	0
183802_at	T05E7.4	T05E7.4	2.72376	6.10486	0.00159022	0
188343_at	B0218.2	B0218.2	2.7201	4.61369	0.000139134	0
179620_s_at	T10G3.3	T10G3.3	2.71379	3.59636	0.00158411	0
189594_at	irx-1	C36F7.1	2.7114	1.71913	0.000517241	0.00700685
180454_s_at	K03A11.5	K03A11.5	2.7078	6.82487	0.000139134	0
187446_s_at	F15G9.1	F15G9.1	2.70496	1.45381	0.000417178	0.000132177
180284_at	H32K16.1	H32K16.1	2.7046	5.01249	8.2319e-05	0
185456_at	H41C03.3	H41C03.3	2.70365	2.79126	0.000139134	0
183355_s_at	gtl-1	C05C12.3	2.69562	2.09367	4.55129e-05	0
188349_s_at	col-113	C34D4.15	2.6938	30.6243	0.00512883	0
173518_s_at	col-113	C34D4.15	2.69342	38.8044	0.00465594	0
174220_at	F35D11.3	F35D11.3	2.69241	1.78956	7.79487e-05	8.19414e-05
183132_at	T07D1.3	T07D1.3	2.69199	4.55234	0.00046312	0
188882_at	dhs-23	R08H2.1	2.68833	3.84043	0.000451625	0
181831_s_at	F54D5.15	F54D5.15	2.68518	2.83735	0.00673092	1.63502e-05
171807_x_at	C02E7.7	C02E7.7	2.68384	48.1639	0.000545632	0
184716_at	Y46G5A.10	Y46G5A.10	2.68375	3.06918	0.000315418	0
185625_at	dve-1	ZK1193.5	2.68158	4.8813	0.000315418	0
172950_at	mlt-7	ZK430.8	2.67436	2.63154	0.000270166	0
175163_at	prk-2	F45H7.4	2.6712	5.69177	7.79487e-05	0
174340_at	Y18H1A.8	Y18H1A.8	2.66898	6.66859	0.000632113	0
183949_at	F13H8.1	F13H8.1	2.66079	6.37482	0.000139134	0
187951_at	C30F12.6	C30F12.6	2.66015	5.84554	0.000233896	0
180409_at	clec-221	F17C11.5	2.65993	5.06097	7.79487e-05	0
173092_at	pqn-36	F39D8.1	2.65846	4.89459	0.000570022	0
192437_at	sox-3	F40E10.2	2.65666	4.16979	4.55129e-05	0
185451_at	F35D11.3	F35D11.3	2.64871	1.4063	0.000315418	0.00957071
181950_at	sym-3	C54H2.1	2.62877	1.3709	4.55129e-05	2.39607e-05
178804_at	F57B1.5	F57B1.5	2.61967	2.11133	0.000139134	0
178704_s_at	cki-1	T05A6.1	2.61614	4.18289	4.55129e-05	0
189265_at	cyp-34A2	T10H4.11	2.61463	1.76646	0.00448295	0.02097
179093_at	T16G1.4	T16G1.4	2.61106	3.32696	0.0147145	0.000562123
189843_at	dac-1	B0412.1	2.60264	2.93555	0.00131938	0
192610_at	nas-12	C24F3.3	2.59929	2.15616	0.00997393	0.00512903
189630_s_at	Y75B8A.3	Y75B8A.3	2.59647	2.02286	0.000233896	0
183608_at	F44A2.3	F44A2.3	2.59272	2.30826	0.00153842	9.17865e-06
178425_at	K08D8.6	K08D8.6	2.5812	3.78252	0.00113437	9.17865e-06
183036_at	F32B5.6	F32B5.6	2.57951	2.26709	4.55129e-05	0
190586_at	nas-33	K04E7.3	2.57206	2.44756	0.000115986	0
193815_at	gly-18	F22D6.11	2.56792	1.7384	0.000770896	0.0045431
186935_at	dos-1	ZK507.4	2.55753	1.98175	0.00160862	0.000103304
179272_at	C06B3.6	C06B3.6	2.55247	4.34452	0.000111414	0
186884_s_at	W02B12.13	W02B12.13	2.54609	2.28999	0.00647574	0.000437133
184176_at	tnt-4	T08B1.2	2.54573	3.17557	0.00733542	2.51286e-05
185138_s_at	ZC239.17	ZC239.17	2.54298	4.60248	0	0
183001_s_at	F55D12.2	F55D12.2	2.54078	2.41121	0.000388791	0
172667_x_at	pqn-72	W01B11.5	2.53842	1.69927	0.000763388	0.00204863
188367_at	tag-233	D2021.2	2.53576	1.74297	0.000233896	0.000264221
182970_at	F55G11.4	F55G11.4	2.53234	1.82043	0.000233896	0
179194_at	W07G4.5	W07G4.5	2.52442	3.07873	0.00117412	0
183150_s_at	C50F7.5	C50F7.5	2.52024	6.8926	0.0113912	0
189913_at	K09C4.1	K09C4.1	2.51806	2.68316	4.55129e-05	0
183120_at	C06G1.1	C06G1.1	2.51278	21.2951	7.79487e-05	0
182444_at	F18G5.6	F18G5.6	2.51056	2.64598	0	0
184734_at	W08E12.6	W08E12.6	2.50192	1.77498	0.000934383	0.00370498
185603_at	T07F12.1	T07F12.1	2.5	3.11949	0	0
189718_at	tbb-6	T04H1.9	2.49832	4.28435	0.000315418	0
182303_at	F28H1.4	F28H1.4	2.49573	2.15342	4.55129e-05	0
188412_at	C42D4.2	C42D4.2	2.4957	1.97223	0.00254015	9.17865e-06
180840_at	ilys-4	C55F2.2	2.49148	5.29753	0.000139134	0
183124_at	grl-6	K10C2.5	2.49117	2.27318	0.000417178	9.17865e-06
179843_s_at	Y70C5A.3	Y70C5A.3	2.48348	2.4867	4.55129e-05	0
183456_at	fbxa-84	T09F5.11	2.48206	2.41708	0.000139134	0
186036_at	nhx-3 | srh-268	C54F6.13 | C54F6.1	2.472	1.74592	0.00229737	0.000390521
179360_s_at	T16G1.7	T16G1.7	2.46801	7.18792	0.00289595	0
179581_at	C17G1.1	C17G1.1	2.46769	2.39923	0.000380763	0
175095_at	B0410.3	B0410.3	2.46295	2.06258	0.000417178	1.63502e-05
176925_at	col-115	Y42H9B.1	2.45801	5.06368	0.0120335	0
176797_at	C03B1.13	C03B1.13	2.45472	2.55969	4.55129e-05	0
191623_at	ugt-53	T03D3.1	2.45173	3.78592	0.00115206	0
177392_at	F07H5.6	F07H5.6	2.45039	2.90945	0.00149576	0
179492_at	F47B8.4	F47B8.4	2.44896	5.59739	0.00509445	0
191554_at	ceh-60	F22A3.5	2.44888	2.81285	0.000270166	0
185815_at	gsto-3	K10F12.4	2.44864	2.64382	0.000396807	0
180614_at	T17H7.7	T17H7.7	2.44788	12.7857	0.0367012	0
186815_s_at	E02C12.11	E02C12.11	2.44525	2.48811	0.0122297	0.00252069
189419_at	F15B9.6	F15B9.6	2.44344	11.8473	0.000517241	0
182687_at	T21F4.1 | T22B7.8	T21F4.1 | T22B7.8	2.44166	4.45303	7.79487e-05	0
184268_s_at	phat-2	C46H11.9	2.44064	3.82889	0.00268282	0
180809_at	xbx-4	C23H5.3	2.43939	2.50794	0.000139134	0
188207_s_at	C50F7.5	C50F7.5	2.43929	3.22404	0.00623178	0
178635_at	scrm-4	F11A6.2	2.43592	3.39098	0.000472821	0
173485_s_at	B0546.4	B0546.4	2.43223	1.28947	0.000139134	0.0172486
178248_at	C07E3.3	C07E3.3	2.42762	12.2044	0.000417178	0
193594_at	gpa-12	F18G5.3	2.42477	1.72497	0.000562293	0.00318362
180427_at	ZC395.5	ZC395.5	2.42134	5.40833	0.000111414	0
189344_s_at	cyp-14A5	F08F3.7	2.4186	2.10817	0.00654904	0
172872_x_at	T23F2.3	T23F2.3	2.41732	1.99096	4.55129e-05	0
192181_at	T28H10.3	T28H10.3	2.4153	10.4194	0.000764721	0
184238_at	F49E10.4	F49E10.4	2.40964	2.93863	0.000173887	0
178789_at	F25B3.2	F25B3.2	2.4069	2.40539	0.000908033	3.05729e-05
177298_at	M163.1	M163.1	2.40278	4.18146	0.000139134	0
191287_at	F52E1.8	F52E1.8	2.40266	3.3799	0.000517241	0
192741_at	acr-7 | T09A5.4	T09A5.3 | T09A5.4	2.39911	3.01057	4.55129e-05	0
182808_s_at	F55B11.4 | 21ur-4387	F55B11.4 | F55B11.45	2.39799	3.88937	0.0003909	0
185750_at	F59E11.2	F59E11.2	2.39421	2.33071	0.000139134	0
175462_s_at	gem-4	T12A7.1	2.38249	1.8426	0.00310854	0.00114751
179691_at	F59F3.4	F59F3.4	2.3745	1.93704	0.000173887	0
186492_s_at	F15E11.1	F15E11.1	2.37114	2.54287	0.00154379	0
189338_at	lec-3	ZK892.1	2.36949	3.29752	4.55129e-05	0
180581_at	VY35H6BL.2	VY35H6BL.2	2.36891	1.42165	0.000316361	0.00216686
180985_s_at	F46G10.2	F46G10.2	2.36705	2.28657	0.000233896	0
182573_at	phat-4	T05B4.3	2.36308	3.39936	0.00707882	0
190858_s_at	hmit-1.3	M01F1.5	2.35947	3.29922	0.000160406	0
183432_s_at	K10B4.3	K10B4.3	2.35824	2.56832	0.000396807	1.63502e-05
176163_at	Y119C1B.9	Y119C1B.9	2.35745	4.70341	0.000139134	0
183014_at	F59A7.2	F59A7.2	2.35728	4.83511	0.000139134	0
192176_s_at	shn-1	C33B4.3	2.35675	5.09305	0.000139134	0
179110_at	C39E9.8	C39E9.8	2.35422	2.14062	0.00228655	0.00335194
188542_s_at	T07G12.2	T07G12.2	2.3482	4.10958	0.00107155	0
183433_at	M03F8.4	M03F8.4	2.34712	2.56777	0.000204791	0
183189_s_at	C44C10.9	C44C10.9	2.34352	1.75971	0.00105892	0.000254191
181694_at	F48D6.4	F48D6.4	2.34044	1.72197	4.55129e-05	0
185762_at	btb-21	F47C10.2	2.34016	5.60747	0.000139134	0
193701_s_at	nhr-53	K06B4.11	2.33747	1.68386	0.000115986	2.39607e-05
185895_at	Y51A2D.15	Y51A2D.15	2.32973	2.00444	0.000139134	0
188501_at	4R79.2	4R79.2	2.32726	1.662	0.000166178	2.39607e-05
188642_s_at	tre-3	W05E10.4	2.32528	2.40714	0.000139134	0
173620_s_at	ugt-51	C03A7.11	2.32458	5.28818	0.000770896	0
183600_at	F45E1.5	F45E1.5	2.32376	4.26312	0	0
184948_at	Y57G11B.2 | 21ur-4524 | 21ur-682 | 21ur-2962	Y57G11B.2 | Y57G11B.35 | Y57G11B.47 | Y57G11B.92	2.32199	2.66501	0.000270166	0
179006_at	R01E6.5	R01E6.5	2.32087	4.00834	0.000396807	0
192542_at	nhr-208	R07B7.15	2.31568	5.3899	0.000274024	0
192864_at	C30F2.2	C30F2.2	2.30393	1.9262	0	0
184107_at	K09D9.1	K09D9.1	2.30345	10.3164	0.00477065	0
189126_s_at	srh-2	C05E4.14	2.30337	2.45505	0.000315418	0
185295_s_at	C01B10.3	C01B10.3	2.30177	2.01248	0.000810725	0
190368_s_at	T21B6.3	T21B6.3	2.29882	1.45226	0.00321793	0.0191299
190895_at	ugt-2	AC3.8	2.29575	2.24659	0.000557323	0
191122_at	abu-3	F31A3.1	2.29461	1.92154	0.000270166	2.39607e-05
189892_at	nas-31	F58B4.1	2.29101	3.09282	0.00046312	0
176798_s_at	C03B1.13	C03B1.13	2.28771	2.34617	0.000204791	0
173335_s_at	dod-3	C24B9.9	2.28253	6.1306	0.0408399	0
173757_s_at	T27E4.7	T27E4.7	2.28159	4.01488	0.000111414	0
181195_at	F56H11.2	F56H11.2	2.27618	3.76989	0.00152887	0
177131_s_at	Y19D10B.7	Y19D10B.7	2.27499	2.76506	0.00430983	0
180052_at	C10B5.3	C10B5.3	2.272	1.57185	0.000270166	1.63502e-05
174748_at	T06D8.1	T06D8.1	2.27022	1.27189	0.00283792	0.00924159
190371_at	ceh-60	F22A3.5	2.26583	2.62348	0.000139134	0
183310_s_at	cnp-3	T23C6.3	2.26387	1.24648	0.000139134	0.0082489
184918_at	oac-57	K09E10.1	2.26033	2.06405	0.000517241	3.57786e-05
192288_at	K03A1.4	K03A1.4	2.26022	2.06217	4.55129e-05	1.56323e-05
180352_at	F23H12.3	F23H12.3	2.25744	2.03112	0.000139134	0
182436_at	otpl-8	H19J13.1	2.25575	2.42948	0.0163801	0.00188099
175354_at	olrn-1	C02C6.2	2.25499	3.33242	0.000473903	0
192815_s_at	C55A6.12	C55A6.12	2.25382	1.78442	0.00036873	0
179204_s_at	T27F2.4	T27F2.4	2.25231	6.60724	0.00201335	0
192691_s_at	dhs-21	R11D1.11	2.25221	2.39375	4.55129e-05	0
176673_at	C18B2.1	C18B2.1	2.24992	2.62252	4.55129e-05	0
187322_at	C03B1.7	C03B1.7	2.24332	1.44592	0.000139134	0.00350646
177700_at	K08D8.6	K08D8.6	2.2416	4.04236	0.000139134	0
192896_at	F08G12.5	F08G12.5	2.24152	2.07844	4.55129e-05	0
180139_at	R08E5.4	R08E5.4	2.24039	2.10399	0.00239743	0
175207_at	obr-3	ZK1086.1	2.23992	1.57865	0.000139134	0.000444655
183051_at	F48G7.7	F48G7.7	2.23699	1.74334	0.000644536	4.80581e-05
175294_s_at	T17H7.7	T17H7.7	2.23658	10.5973	0.0488853	0
187780_at	W07B8.3	W07B8.3	2.23544	1.79373	0.00377541	0.00693108
193862_s_at	F11D5.1	F11D5.1	2.23522	3.35776	0.000139134	0
173737_at	acl-12	C01C10.3	2.23293	2.69968	0.000233896	0
193321_at	ifd-1	R04E5.10	2.23268	6.70163	0.000139134	0
175180_s_at	obr-3	ZK1086.1	2.23127	1.36166	0.000139134	0.00367786
176468_s_at	Y102A11A.2 | Y102A11A.5	Y102A11A.2 | Y102A11A.5	2.23111	5.88716	0.000877989	0
186886_s_at	Y18D10A.23	Y18D10A.23	2.23022	1.86521	0.000270166	0
184124_at	F48C1.8	F48C1.8	2.22997	2.55725	0.0141371	0.00051889
176008_at	C30F8.3	C30F8.3	2.22979	24.0507	0.00360491	0
193536_at	snf-12	T25B6.7	2.2247	1.68784	0.00144923	0.00342851
185210_s_at	K11D12.5	K11D12.5	2.22437	2.11121	0.000139134	0
193024_at	nnt-1	C15H9.1	2.22028	6.11666	0.00107791	0
185804_at	Y32B12A.3	Y32B12A.3	2.21775	1.77403	0.000472821	7.26606e-05
193677_at	spp-16 | F32D8.7	F32D8.9 | F32D8.7	2.21587	18.3045	0.000315418	0
176568_at	Y97E10AR.1	Y97E10AR.1	2.21192	1.7565	0.000396807	0.000429967
190416_at	T03G11.4 | T03G11.5	T03G11.4 | T03G11.5	2.20914	1.37012	0.000565187	0.025466
178344_at	lact-7	C40H5.4	2.208	1.90529	0.00193432	0.0008915
176295_at	fbxa-74	Y22D7AR.9	2.20758	3.49441	0.00122092	0
187548_s_at	C32D5.6	C32D5.6	2.20625	1.62912	0.000204791	0
176209_at	Y58A7A.5	Y58A7A.5	2.20478	1.92479	0.0276934	0.0268243
189584_s_at	F41E6.5	F41E6.5	2.20139	5.63517	0.000417178	0
176445_at	feh-1	Y54F10AM.2	2.20139	2.13892	0.001873	0.000329214
175540_at	C04A11.1	C04A11.1	2.20078	2.19936	0.00546818	0.00089677
183391_at	R09H10.1	R09H10.1	2.19998	2.53075	0.000233896	0
184746_at	F52F10.2	F52F10.2	2.19968	23.0476	0.00251626	0
185280_at	H43E16.1	H43E16.1	2.19657	7.17651	0.000417178	0
189936_at	nhr-93	T24A6.9	2.19465	1.51529	0.000646429	0.00721895
184073_at	try-5	K07B1.1	2.18746	2.82484	0.00130435	0
181184_at	str-168	Y9C9A.6	2.18678	10.7388	0.000270166	0
188998_s_at	pgp-5	C05A9.1	2.18338	2.42017	0.0011549	6.42375e-05
182583_at	M03A8.3	M03A8.3	2.18256	2.39583	0.00076294	0
179090_at	F25B3.5	F25B3.5	2.1797	2.06979	0.000417178	1.63502e-05
181791_at	T06A1.5	T06A1.5	2.17927	4.74828	0.000111414	0
184295_at	Y37H2A.14 | Y37H2A.13	Y37H2A.14 | Y37H2A.13	2.17901	20.6849	0.00107155	0
189588_at	cyp-13A1	T10B9.8	2.17877	2.50743	0.00318669	1.63502e-05
193138_at	F43G6.11	F43G6.11	2.17701	3.44665	0.000139134	0
186308_s_at	F42C5.10	F42C5.10	2.17074	4.69279	4.55129e-05	0
186299_at	H20E11.2	H20E11.2	2.16793	6.68654	0.00130335	0
182256_at	F45E1.1	F45E1.1	2.16674	3.07183	0.000517241	0
192974_at	lbp-5	W02D3.7	2.1651	3.0425	0	0
190006_at	mop-25.1	R02E12.2	2.16274	1.82536	0	0
190681_at	ugt-20	K08B4.4	2.16068	2.27504	0	0
187357_at	orai-1	C09F5.2	2.16011	2.16981	8.48704e-06	0
179139_at	osm-7	T05D4.4	2.15893	3.87772	0.03691	0
186018_at	R03H10.7	R03H10.7	2.15146	4.27143	0.000139134	0
189377_s_at	H14N18.4	H14N18.4	2.15109	3.21497	0.00115382	0
189480_at	F13E6.4	F13E6.4	2.1506	2.50322	0.000396807	0
180405_at	K10H10.5	K10H10.5	2.15022	1.60078	0.00297425	0.0134199
193049_at	nhr-34	F58G6.5	2.15014	1.54757	0.000315418	0.00108805
175151_at	F53C11.1	F53C11.1	2.14993	3.34232	0.000417178	0
189883_at	F53H8.3	F53H8.3	2.1475	4.5819	0	0
189818_at	K08F8.1	K08F8.1	2.14348	1.53727	0.000370684	0
192185_at	vab-8	K12F2.2	2.14282	1.88086	0.000139134	0
176711_at	Y66A7A.7	Y66A7A.7	2.14212	3.92087	0	0
190193_s_at	R11A5.7	R11A5.7	2.14127	37.9075	0.00665855	0
187625_at	C46H11.3	C46H11.3	2.13761	2.06212	4.55129e-05	0
185067_at	C54F6.12	C54F6.12	2.13117	2.65611	0.000332684	0
189358_at	T10B10.8	T10B10.8	2.13061	4.14947	4.55129e-05	0
182235_at	T05C1.1	T05C1.1	2.127	4.01376	0.000380763	0
172409_x_at	ZK402.3	ZK402.3	2.12627	2.0808	0.000233896	0
190726_at	F27E11.1	F27E11.1	2.1122	3.63275	0.000315418	0
192803_at	C01G6.4	C01G6.4	2.10743	1.40621	0.00056765	0.00850321
189041_s_at	pgp-6	T21E8.1	2.10653	1.65153	0.00542139	0.0435471
174646_at	feh-1	Y54F10AM.2	2.10537	3.78344	0.00184427	0
173282_s_at	tre-3	W05E10.4	2.10513	2.65176	0.000139134	0
191117_at	ceh-5	C16C2.1	2.10431	6.0433	0.000139134	0
190090_at	nhr-152	C12D5.2	2.10398	2.36415	0.000639916	0
178902_at	T02G6.1	T02G6.1	2.1028	2.72815	0.000396807	0
185553_at	C24H10.1	C24H10.1	2.09216	3.86293	0.000315418	0
193486_at	nhr-45	F16H11.5	2.09213	3.15566	7.79487e-05	0
192636_at	F37H8.3	F37H8.3	2.09016	2.11023	0.00369896	0.00103997
177681_s_at	ZK896.5	ZK896.5	2.0896	5.14631	0.000111414	0
181666_at	F31D5.5	F31D5.5	2.08911	4.00684	0.000139134	0
192472_at	kin-9	F08F1.1	2.08892	1.79386	0.00152975	0.00147676
172437_x_at	cnc-2	R09B5.3	2.08816	11.116	0.0128787	0
175833_s_at	nhr-6	C48D5.1	2.08803	5.09363	0.00138343	0
182363_at	C43G2.3	C43G2.3	2.08596	1.23798	0.00343	0.0320124
178017_s_at	F01D5.1	F01D5.1	2.08346	1.5423	0.00343167	0.023055
193457_s_at	F52H3.6	F52H3.6	2.08223	1.30118	0.00124103	0.0218307
173756_at	T27E4.7	T27E4.7	2.08211	3.5842	0.000139134	0
174366_s_at	cutl-26	Y55F3C.7	2.0816	1.86063	0.000270166	3.05729e-05
177846_at	E04D5.4	E04D5.4	2.07966	3.4051	0.000545632	0
179574_at	T04F8.7	T04F8.7	2.079	4.59017	0.000145152	0
188673_s_at	C42C1.11	C42C1.11	2.07783	1.40626	0.000139134	0.000600997
189835_at	col-68	C50D2.4	2.07393	2.35353	0.00192426	0
183595_at	R03A10.3	R03A10.3	2.06997	2.59715	0.00046312	0
188734_at	lact-2	ZK945.1	2.06524	3.29539	0.000472821	0
174622_at	tpa-1	B0545.1	2.06499	2.58758	8.2319e-05	0
188523_at	sma-3	R13F6.9	2.06331	2.75016	0.000173887	0
189301_at	col-186	E03G2.4	2.06203	1.76396	0.000139134	0
190473_at	ttr-27	R90.2	2.06196	2.08943	0.0485976	0.000998683
193056_s_at	mrp-3	E03G2.2	2.05762	2.49008	4.55129e-05	0
174683_at	T19D12.1	T19D12.1	2.05587	3.2259	0.000417178	0
190830_at	ttr-23	T21C9.8	2.05334	2.02396	0.00593577	0
179094_s_at	T16G1.4	T16G1.4	2.05331	2.48661	0.00828686	0.000286801
188608_at	T05H4.7	T05H4.7	2.0533	3.85709	0.0290829	0
188539_s_at	F15A8.6	F15A8.6	2.05273	2.08699	0.00137721	4.80581e-05
188961_at	DH11.1	DH11.1	2.05145	2.23753	0.000139134	0
175064_at	cutl-24	Y38C1AA.5	2.05139	4.52131	0.0026991	0
177799_at	Y7A5A.2	Y7A5A.2	2.05055	2.65455	0.000417178	0
174410_at	col-47 | Y18H1A.9	Y18H1A.12 | Y18H1A.9	2.04365	23.4481	0.00297425	0
185079_s_at	Y38H6C.19	Y38H6C.19	2.03894	2.11803	0.000417178	0
190156_s_at	C48B4.1	C48B4.1	2.03706	1.94556	0.00347636	0.000938566
172586_at	C56E10.3	C56E10.3	2.03233	1.38853	0.00121884	0.00927191
193131_at	ifa-1	F38B2.1	2.02462	1.48666	0.000139134	0.00215027
182793_at	C11G10.1	C11G10.1	2.02434	4.67318	0.026943	0
177693_at	R03G8.3	R03G8.3	2.02415	4.36443	0.000139134	0
194092_s_at	lin-10	C09H6.2	2.02383	1.81241	4.55129e-05	3.57786e-05
180945_s_at	F49C12.7	F49C12.7	2.0226	2.74451	0.00314713	0
176883_at	F11D5.1	F11D5.1	2.0212	2.84779	0.00242775	0
185290_at	Y47H10A.3	Y47H10A.3	2.02009	2.42198	0.00254015	0
177219_at	M28.8	M28.8	2.01885	4.27336	0.000994129	0
177412_at	C54G4.5	C54G4.5	2.018	1.51389	0.00046312	0.00211056
182454_at	aex-1	D2030.10	2.01754	2.52768	7.79487e-05	0
188293_at	col-187	C30F2.1	2.01402	1.71174	0.000489221	2.39607e-05
191581_at	B0564.3	B0564.3	2.01401	3.79117	0.000233896	0
192459_s_at	arl-7	F20D1.5	2.01368	4.6099	4.55129e-05	0
180190_at	toh-1	T24A11.3	2.01359	1.45786	0.00046312	0.00189379
187156_at	Y45G12C.1	Y45G12C.1	2.01102	4.33516	0	0
189964_at	nhr-106	T01G6.4	2.00991	3.24287	0.000417178	0
192385_at	inx-20	T23H4.1	2.00337	2.98596	0.00139155	0
179160_at	T26H5.4	T26H5.4	2.00155	2.8414	0.000274024	0
178058_at	pqn-29	F10F2.9	2.00032	1.77559	0.00676941	0.00142386
183349_s_at	K05B2.2	K05B2.2	1.99848	1.94275	0.00046312	5.55795e-05
178652_at	ZK84.1	ZK84.1	1.99623	16.7599	0.00570661	0
172989_s_at	R11A5.7	R11A5.7	1.99459	51.0381	0.00808542	0
174018_at	nhr-34	F58G6.5	1.99084	1.73812	0.000139134	0
181747_at	srx-118	T21B4.12	1.99067	1.76232	0.000315418	9.17865e-06
184255_at	phat-1	C46H11.8	1.98838	2.49795	0.0218468	0.000192081
189185_at	srh-2	C05E4.14	1.98524	1.91747	0.000483989	0
187929_s_at	ndg-4	F56F3.2	1.98513	1.5812	4.55129e-05	1.63502e-05
189457_at	cyp-34A9	B0213.15	1.9813	4.40306	0.0110142	0
191667_at	Y48A6B.9	Y48A6B.9	1.9798	4.16892	0.000139134	0
179686_at	tag-297	C38C6.6	1.97509	116.167	0.00235124	0
176667_at	nas-39	F38E9.2	1.97501	1.29931	4.55129e-05	0.000600777
183442_at	K10D11.2	K10D11.2	1.97046	3.96554	0.00339198	0
188835_at	str-7	F22B8.5	1.96825	4.72486	0.00443611	0
193073_at	ifc-2	M6.1	1.96805	2.58913	0.000315418	0
181116_at	F36A2.10	F36A2.10	1.96763	1.32995	0.00247991	0.019076
191837_at	K04A8.10	K04A8.10	1.96614	2.27924	0.000517241	0
179580_at	F11C1.2	F11C1.2	1.96377	1.37845	7.79487e-05	9.23105e-05
176486_at	Y39G10AR.10	Y39G10AR.10	1.96366	3.35899	0.000139134	0
192012_s_at	T19D12.2	T19D12.2	1.95673	2.48364	0.000270166	0
179056_s_at	F52A8.3	F52A8.3	1.95638	9.45651	0.00213796	0
182323_at	fbxa-105	C02H6.2	1.95304	7.89311	0.000270166	0
192482_s_at	lgc-11	F48E3.7	1.95291	1.70981	0.00994053	0.00987838
194121_s_at	nhr-6	C48D5.1	1.9505	2.74509	0.00465594	9.17865e-06
181539_at	F16B4.2	F16B4.2	1.94795	2.96472	0.00046312	0
190287_at	nhr-117	F16B4.12	1.94633	4.01773	0.000396807	0
189451_s_at	M01A8.2	M01A8.2	1.94498	2.34208	0.00131399	0.000269672
193989_at	M01F1.7	M01F1.7	1.94242	2.6412	0.000274024	0
181550_at	R10D12.6	R10D12.6	1.94205	2.01614	0.00121884	3.57786e-05
194060_s_at	T01D3.6	T01D3.6	1.93986	1.4744	0.00131399	0.00997536
174012_s_at	F53B2.8	F53B2.8	1.9386	15.6103	0.00116189	0
180463_s_at	igcm-3	T02C5.3	1.93437	2.80565	0.00148813	0
178847_at	C30F2.2 | C30F2.3	C30F2.2 | C30F2.3	1.93248	1.71966	0.0126234	0.0127541
178767_at	C10C5.2	C10C5.2	1.93231	14.1422	0.0240792	0
173687_s_at	R11A5.3	R11A5.3	1.93195	1.37268	0.000233896	0.00914122
179733_s_at	K11G9.5	K11G9.5	1.93177	1.92213	0.0404623	0.000354597
179704_at	C16D9.4	C16D9.4	1.93176	6.06828	0.000764721	0
174204_at	F20A1.6	F20A1.6	1.92892	3.30435	0.000392785	0
185692_at	Y43F8B.14	Y43F8B.14	1.92804	7.80912	0.000472821	0
179053_at	T28F4.4	T28F4.4	1.92706	3.24982	0.000139134	0
181942_at	axl-1	K02B12.4	1.92608	1.5449	0.000529121	0.000184634
175650_s_at	lin-46	R186.4	1.9241	1.54735	0.000204791	0.000103304
181731_at	C06E2.1	C06E2.1	1.92251	2.79154	0.000417178	0
178164_at	F21H7.5	F21H7.5	1.92226	1.30532	0.00548679	0.0423528
190075_at	pbo-4	K09C8.1	1.91927	7.06427	0	0
189150_at	kgb-2	ZC416.4	1.91822	4.5468	0.00234703	0
185247_at	C13A10.2	C13A10.2	1.9174	3.53251	0.0002721	0
185969_s_at	C32F10.4	C32F10.4	1.9162	2.28146	0.000380763	0
192878_at	lbp-7	T22G5.2	1.9157	3.32596	7.79487e-05	0
176396_s_at	lev-11	Y105E8B.1	1.91493	1.71308	0.0185456	0.0117782
185429_at	C25E10.7	C25E10.7	1.9137	1.91192	0.00034594	0
176613_at	ace-1	W09B12.1	1.91232	1.38953	0.000315418	0.000513914
180204_at	F35E12.9	F35E12.9	1.91044	7.94088	0.000624822	0
174173_at	C53C9.2	C53C9.2	1.90805	1.97933	0.0366459	0.0035512
190812_at	nhr-116	F09C6.9	1.90781	2.6693	0.001873	0
175917_at	F41B4.1	F41B4.1	1.90771	1.63293	0.00180211	0.0094593
188589_at	col-54	F33D11.3	1.90741	1.77954	0.00423078	0.00211418
181215_at	T21C9.11	T21C9.11	1.90681	2.08412	0.000396807	0
192308_s_at	T07F12.4	T07F12.4	1.90422	2.70045	7.79487e-05	0
193385_at	srx-91	H12C20.4	1.90387	2.90516	0.0124179	0
175989_at	D2007.2	D2007.2	1.90279	2.12619	0.000994129	0
177369_at	math-35	R52.3	1.90183	2.72174	0.000618027	0
190105_at	drn-1	C54A12.4	1.90033	1.89357	0.00054142	0.000100205
192215_s_at	ras-1 | C44C11.t1 | C44C11.t2	C44C11.1 | C44C11.t1 | C44C11.t2	1.90029	2.16721	0.000111414	0
174456_at	glr-4	C06A8.9	1.89838	2.05274	0.0016875	0
180431_at	F40G12.6	F40G12.6	1.89806	2.83857	0.000596041	0
182950_at	T23B3.2	T23B3.2	1.89459	1.72238	0.000315418	1.63502e-05
182401_at	K02H8.1	K02H8.1	1.89383	1.7644	0.000315418	1.63502e-05
175379_at	dve-1	ZK1193.5	1.89373	4.24425	0.00520781	0
180704_at	F56C3.9	F56C3.9	1.89363	4.95615	0.0173352	0
183950_at	ift-74	C18H9.8	1.89132	2.19926	0.000621341	0
174684_s_at	T19D12.1	T19D12.1	1.89071	3.81553	0.000139134	0
192158_at	rgs-7	F56B6.2	1.8892	1.71819	0.000139134	0
176230_at	Y71H2AM.16	Y71H2AM.16	1.88857	2.81609	0.00202488	0
184782_at	abu-2	F19G12.7	1.88839	1.56036	0.00258033	0.00755975
181698_s_at	math-4	C08F1.5	1.88828	9.29452	0.000139134	0
177492_at	cnc-8	F41E7.8	1.88564	1.93036	0.00475368	0
175229_at	C08F11.13	C08F11.13	1.88471	8.93069	0.000182121	0
174023_at	nhr-11	ZC410.1	1.88386	3.66283	0.00600068	0
172410_x_at	ZK402.2	ZK402.2	1.88268	1.94319	0.000334705	0
179809_s_at	Y65A5A.1	Y65A5A.1	1.88248	4.04139	0.000270166	0
179282_at	C13C4.6	C13C4.6	1.88187	2.64107	0.00046312	0
188054_at	bre-3	B0464.4	1.88162	1.41959	0.000233896	0.0075655
189958_at	F21A9.2	F21A9.2	1.88079	2.24536	0.000315418	0
175804_s_at	F27E11.2	F27E11.2	1.88034	1.73499	0.00046312	8.4033e-05
171746_x_at	F15G9.1	F15G9.1	1.87976	1.40805	0.000517241	0.000433623
179127_s_at	C17G1.5	C17G1.5	1.87944	2.96007	0.00046312	0
172686_x_at	F12A10.7	F12A10.7	1.87904	1.49989	0.000560719	0.000597232
187500_at	C53C9.2	C53C9.2	1.87816	1.90803	0.0399199	0.00556488
182227_s_at	vab-8	K12F2.2	1.87718	1.94063	0.000380763	4.80581e-05
177680_at	ZK896.5	ZK896.5	1.87385	4.36742	0.000139134	0
180497_at	nhr-120	C25B8.6	1.87019	2.0879	0.00131399	3.05729e-05
179441_at	F58H1.4	F58H1.4	1.86774	4.27043	0.000270166	0
173685_s_at	M60.6	M60.6	1.86604	1.975	0.000644843	0
183827_at	K01A2.5	K01A2.5	1.86496	4.88757	0.00135611	0
185720_at	H22K11.3	H22K11.3	1.86461	1.45676	0.0315596	0.0496129
174166_at	lec-3	ZK892.1	1.86398	2.64402	0	0
189216_at	str-41	R13D7.1	1.86275	1.61231	0.0207133	0.0367376
180944_s_at	F14B8.6	F14B8.6	1.86262	3.8082	0.000270166	0
189672_at	C17H12.4	C17H12.4	1.8618	2.38354	0.00134021	0
171935_s_at	D1044.2	D1044.2	1.8588	6.30552	0.000315418	0
175060_at	F52F10.2	F52F10.2	1.85501	30.6826	0.0174764	0
173924_at	shn-1	C33B4.3	1.85389	4.60667	0.000270166	0
186419_at	T09E11.11	T09E11.11	1.85364	4.86247	0.00046312	0
193045_at	ZK563.2	ZK563.2	1.85224	2.00709	0.000233896	0
190906_at	ttr-17	Y5F2A.2	1.8479	2.09613	4.55129e-05	0
191234_at	puf-9	W06B11.2	1.8474	1.76132	0.00131498	3.05729e-05
173975_s_at	nhr-102	T06C12.6	1.84342	1.27776	0.000545632	0.0285948
182304_s_at	F28H1.4	F28H1.4	1.84259	1.74678	0.000139134	0
186143_at	H20E11.3	H20E11.3	1.8425	2.58568	0.00766339	0
172803_x_at	col-107	C34H4.4	1.8418	2.72878	0.00458766	0
176260_at	Y58A7A.1	Y58A7A.1	1.84142	2.13921	0.00115273	0
190541_at	C30G12.2	C30G12.2	1.84033	4.53739	0.00131399	0
176537_s_at	Y39G10AR.10	Y39G10AR.10	1.84028	2.16115	0.00615553	0
185374_at	fbxa-89	Y75B8A.21	1.83898	2.98628	0.00129061	0
179606_s_at	R08A2.1	R08A2.1	1.83793	1.41432	0.00249345	0.000132177
180452_at	clec-228	H02K04.2	1.83768	1.6872	0.00676941	0.00400255
185557_s_at	lys-7	C02A12.4	1.83574	1.38296	0.0191659	0.0076569
193924_at	pgp-3	ZK455.7	1.83554	2.03964	0.0244184	0.00102235
185253_at	C37C3.10	C37C3.10	1.83528	5.61355	0.0038677	0
190872_at	nhr-178	F16B4.9	1.83378	2.37709	0.00264327	0
183269_s_at	ugt-64	C07G3.9	1.83172	1.92046	0.0132364	0.00526527
192628_at	glc-1	F11A5.10	1.83154	1.60441	0.0272836	0.0205118
185076_at	oac-32	F52F10.4	1.82996	2.51424	0.0402485	0.000159439
194259_x_at	K06A9.1	K06A9.1	1.82813	4.25813	0.000618027	0
187770_s_at	F25B5.3	F25B5.3	1.82401	1.7308	0.000503982	3.57786e-05
184853_at	C18A11.1	C18A11.1	1.82176	7.54346	0.000315418	0
184733_at	cgt-1	T06C12.10	1.8215	7.09849	0.00278679	0
181854_at	W07G9.2	W07G9.2	1.82089	4.04932	0.000472821	0
191057_s_at	ugt-6	ZC455.4	1.81992	7.84029	0.00278369	0
182478_at	C04A11.1	C04A11.1	1.81649	1.40932	0.00142669	0.00274604
183694_at	ttr-20	F36A4.8	1.81506	2.54606	0.000139134	0.000353847
180566_at	srt-13	ZC142.1	1.81445	1.46861	0.00439225	0.0230587
188210_at	srj-14	C03G6.3	1.81418	1.5795	0.000396807	0.000300987
189608_at	kin-20	F46F2.2	1.81405	2.00387	0.000642643	0.0108803
189694_at	T10B10.5	T10B10.5	1.81258	2.57475	0.00107155	0
189700_at	C15B12.1	C15B12.1	1.81046	4.48171	0.00147897	0
192040_s_at	myo-2	T18D3.4	1.80979	1.77604	0.0120668	0.00428346
190798_at	nhr-206	R07B7.13	1.80929	3.12103	0.000517241	0
192611_s_at	lin-48	F34D10.5	1.80833	4.70484	0.00389704	0
192454_s_at	ifd-2	F25E2.4	1.80726	4.5391	0.000173887	0
191440_at	ugt-47	R04B5.9	1.80455	2.67548	4.55129e-05	0
189597_s_at	F59F4.1	F59F4.1	1.80399	5.59759	0.00107155	0
175000_at	F32B5.6	F32B5.6	1.80223	2.16285	0	0
190913_at	tag-312	C33D12.6	1.80137	1.32776	0.00150682	0.0122426
189980_at	nhr-115	T27B7.4	1.80105	2.58088	0.000550152	0
185670_at	R03H10.1	R03H10.1	1.80091	1.75757	0.0018906	0.000162116
193962_at	pha-4	F38A6.1	1.80057	4.639	0.00151491	0
192529_at	lgc-18	T01H10.7	1.80053	1.55029	0.00209489	0.0038807
180690_at	F35E12.4	F35E12.4	1.79711	2.31691	0.00216017	0
182843_at	Y44A6C.1	Y44A6C.1	1.79533	1.43997	0.0024115	0.0046546
172726_x_at	col-154	F55C10.2	1.79414	1.66267	0.0010185	0
182592_at	C34E11.2	C34E11.2	1.79377	1.5934	0.0100856	0.0117059
177829_at	lips-10	F14E5.5	1.79363	6.94605	0.00411952	0
176236_at	fbxa-5	Y82E9BL.8	1.79198	4.878	0.0160572	0
189040_at	B0563.7	B0563.7	1.79187	5.76186	0.00399292	0
188297_at	cutl-11	T04F8.4	1.79095	2.44625	0.013524	2.39607e-05
190102_at	nhr-156	C17E7.1	1.7899	4.46268	0.000270166	0
185796_at	H24G06.1	H24G06.1	1.78967	3.3343	0.00253829	0
191179_at	nhr-183	F41B5.10	1.78837	3.50112	0.000487489	0
184174_at	ZC204.12	ZC204.12	1.78823	7.66094	0.000624652	0
183857_s_at	Y56A3A.6	Y56A3A.6	1.78708	2.88827	0.00259183	0
185356_at	pqn-35	F35D11.2	1.78663	4.32421	0.01217	0
193765_at	eps-8 | 21ur-3999 | 21ur-4043 | 21ur-2767 | 21ur-4609 | 21ur-1559 | 21ur-3104 | 21ur-334 | 21ur-3263	Y57G11C.24 | Y57G11C.97 | Y57G11C.177 | Y57G11C.227 | Y57G11C.254 | Y57G11C.330 | Y57G11C.346 | Y57G11C.490 | Y57G11C.496	1.78601	3.75775	0.000270166	0
172218_x_at	dod-6	T20G5.7	1.78567	1.87723	0.0479614	0.00106666
191004_at	nhr-212	T01G6.6	1.78487	2.38832	0.00294882	0
176697_at	C52E2.4	C52E2.4	1.78245	2.97483	0.000380763	0
184777_s_at	K06A9.1	K06A9.1	1.78102	4.50903	0.000694029	0
194034_at	K03A1.2	K03A1.2	1.77797	2.67789	0.00020678	0
178262_at	F01D5.5	F01D5.5	1.77669	2.95624	0.0117513	0
177701_s_at	K08D8.6	K08D8.6	1.77469	3.6387	0.000396807	0
178909_at	T26H5.8	T26H5.8	1.77403	5.82638	0.000472821	0
183206_at	F07C3.9	F07C3.9	1.7731	7.73618	0.000519813	0
190693_at	ugt-19	K08B4.3	1.77161	2.25495	0.00144831	0
187891_at	Y71H10B.1	Y71H10B.1	1.76961	2.11099	0.000505704	0
185142_at	E02C12.8	E02C12.8	1.76919	2.3094	0.000765915	0
172472_x_at	col-144	B0222.6	1.76824	1.61094	0.00423797	1.63502e-05
177798_at	F10C2.3	F10C2.3	1.7679	6.52993	0.000928307	0
179048_at	ZK795.1	ZK795.1	1.76732	1.33737	0	0.00500999
186108_at	Y57G11A.4 | 21ur-1301 | 21ur-4875 | 21ur-3159	Y57G11A.4 | Y57G11A.30 | Y57G11A.44 | Y57G11A.45	1.76669	2.54173	0.00715793	0
184683_at	F46G11.1	F46G11.1	1.76597	1.80902	0.0024115	0
178041_at	F16C3.2	F16C3.2	1.76357	1.66961	0.00972423	0.00297689
192845_at	obr-3	ZK1086.1	1.76288	1.34224	0.000646429	0.014
179098_at	T19C9.8	T19C9.8	1.75968	12.9807	0.00355893	0
193893_at	ZK909.3	ZK909.3	1.75882	5.63693	0.00147897	0
179942_at	M01G12.9	M01G12.9	1.75674	2.26304	0.00046312	0
172375_x_at	nlp-29	B0213.4	1.75624	4.03134	0.000142037	0
193418_s_at	gst-9	R05F9.5	1.75525	2.11659	0.0203212	8.29684e-05
183367_at	M02D8.5	M02D8.5	1.75341	3.32844	0.000139134	0
174404_s_at	lips-10	F14E5.5	1.75333	6.39272	0.00572707	0
174580_at	C09G4.2	C09G4.2	1.75217	1.84162	0.000396807	0
185583_at	H06H21.8	H06H21.8	1.75132	1.71871	0.00053003	0
178832_at	R07E3.7	R07E3.7	1.7513	3.79997	0.00325546	0
191970_at	odd-2	C34H3.2	1.74923	4.112	0.000315418	0
194252_x_at	ram-2	F38A3.2	1.74886	4.21251	0.00396489	0
172926_x_at	T05A7.9	T05A7.9	1.74859	2.21199	0.000233896	0
172303_x_at	W05H9.3	W05H9.3	1.74756	2.15592	0.000885745	0
189846_at	glr-4	C06A8.9	1.74601	1.72444	0.000644536	2.39607e-05
189554_at	C13C4.5	C13C4.5	1.74585	2.09596	0.0024395	0
192451_s_at	F21G4.1	F21G4.1	1.74523	4.23059	0.000563617	0
191488_at	srx-10	R10D12.4	1.74378	1.5494	0.000139134	0
185864_at	srr-4	K11D12.3	1.74094	5.09099	0.00324239	0
189174_at	nas-10	K09C8.3	1.74045	1.50265	0.000489221	0.000540834
179778_at	F27D9.2	F27D9.2	1.73952	3.02298	0.000417178	0
191675_s_at	lfi-1	ZC8.4	1.73907	1.36144	0.00150034	0.0022887
174776_at	W01B11.6	W01B11.6	1.73828	1.39363	0.000557323	0.0043486
187216_s_at	D1044.2	D1044.2	1.73778	3.15342	0.000204791	0
185628_at	F21D12.3	F21D12.3	1.73633	2.65528	0.000529121	0
188437_s_at	gly-4 | Y116F11B.13	Y116F11B.12 | Y116F11B.13	1.73298	2.4267	0.000417178	0.000233462
172735_x_at	col-168	T10E10.1	1.73248	2.40984	0.00496538	0
182682_at	snt-5	R12A1.2	1.73214	1.57421	0.000517241	7.32656e-05
184397_s_at	C46H11.2	C46H11.2	1.73078	4.21366	0.000139134	0
188605_s_at	crm-1	B0024.14	1.72654	1.46316	0.00757271	0.00123484
190298_s_at	dhs-14	R05D8.8	1.72572	2.57786	0.00046312	0
176069_s_at	C07H6.3	C07H6.3	1.7211	3.50554	7.79487e-05	0
176880_at	Y57E12AL.4	Y57E12AL.4	1.72019	2.81619	0.00748546	0
183790_s_at	F42G10.1	F42G10.1	1.71832	1.24466	0.000139134	0.0186263
188493_at	K07C5.2	K07C5.2	1.71684	1.48281	0.00065404	0.000903831
184396_at	C46H11.2	C46H11.2	1.71569	3.6461	0.00135611	0
172769_x_at	cyp-33C4	F44C8.1	1.71549	2.88937	0.00171823	0
186043_at	F20A1.10	F20A1.10	1.71524	2.39176	0.000472821	0
192046_at	nhr-37	F44C4.2	1.71381	1.93747	0.0216221	0.00165694
187653_at	K07C11.7	K07C11.7	1.70979	1.67792	0.00131399	0
187808_s_at	nfm-1	F42A10.2	1.70889	1.75971	0.00123438	4.80581e-05
189575_at	cyp-13A6	T10B9.3	1.70845	3.08846	0.0475612	0
186462_at	Y46G5A.10	Y46G5A.10	1.70715	2.71487	0.0116289	0
193267_at	F13D11.1 | F13D11.4	F13D11.1 | F13D11.4	1.70638	4.6934	0.0011782	0
189721_at	ZK1128.7	ZK1128.7	1.70605	2.55178	0.000632113	0
192840_s_at	kin-25	B0302.1	1.70447	1.77521	0.0010757	0
186141_at	Y38H6C.21	Y38H6C.21	1.70334	2.39294	0.000233896	0
186691_at	T15H9.5	T15H9.5	1.70295	1.36935	0.0189133	0.00733821
180193_at	F14F9.4	F14F9.4	1.70291	3.30683	0.0064397	0
187499_at	R10E11.5	R10E11.5	1.70269	1.6709	0.000517241	8.71308e-05
189247_at	C23H4.2	C23H4.2	1.70225	5.09378	0.0118116	0
192992_at	Y51A2D.13	Y51A2D.13	1.70141	2.83918	0.000233896	0
173144_at	clec-85	Y54G2A.6	1.70115	1.82818	0.00204216	0.00562364
173996_at	ins-13 | acdh-2	C17C3.18 | C17C3.12	1.69944	1.51545	0.0264529	0.00321071
192050_at	Y37A1A.3 | 21ur-5446 | 21ur-2328 | 21ur-3602 | 21ur-890 | 21ur-1852	Y37A1A.3 | Y37A1A.17 | Y37A1A.18 | Y37A1A.27 | Y37A1A.34 | Y37A1A.44	1.69921	4.8277	0.000935945	0
193963_s_at	pha-4	F38A6.1	1.69912	4.34367	0.00682991	0
176350_s_at	sms-3	Y22D7AL.8	1.69833	2.1344	0.00407929	3.05729e-05
185304_s_at	dmd-6	F13G11.1	1.69797	1.8616	0.00046312	0
175072_s_at	kin-20	F46F2.2	1.69711	2.05325	0.00150176	0
184481_at	F46F11.1	F46F11.1	1.69648	1.55899	0.000233896	0.00322868
189312_at	R06A10.4	R06A10.4	1.69556	1.34101	0.00056765	0.00168643
191509_at	php-3	Y75B8A.1	1.69523	5.94994	0.0215465	0
174021_at	nhr-45	F16H11.5	1.69518	2.82776	0.00267121	0
192634_at	nhr-11	ZC410.1	1.69114	2.29118	0.00281146	0
189627_at	Y59C2A.1	Y59C2A.1	1.69016	3.08317	0.000139134	0
186260_at	Y40C5A.1	Y40C5A.1	1.6892	2.97633	0.00534774	0
193008_at	tag-60	C01F6.6	1.68702	2.4302	0.00465594	0
185975_s_at	Y40C5A.4	Y40C5A.4	1.68694	1.46834	0.000315418	0.000273186
187964_at	F54F3.3	F54F3.3	1.68674	3.63072	0.0375184	0
172627_x_at	Y105C5A.12	Y105C5A.12	1.68552	15.3827	0.000139134	0
191712_s_at	gei-7	C05E4.9	1.68484	7.19797	0.00253876	0
176025_at	D2007.1 | atg-13	D2007.1 | D2007.5	1.68433	4.20603	0.000270166	0
188727_s_at	R31.2	R31.2	1.68366	1.2522	0.000517241	0.000598037
188050_at	sss-2	F47B8.11	1.68282	1.84175	0.015559	0.000147965
190591_at	cat-4	F32G8.6	1.68216	1.52148	0.00482606	0.00498082
176112_at	Y65B4A.2 | Y65B4A.7	Y65B4A.2 | Y65B4A.7	1.68153	2.20854	0.00320853	3.05729e-05
175140_at	M03A8.3	M03A8.3	1.68038	2.28355	0.000770779	0
180922_at	C52B9.2	C52B9.2	1.67981	4.68895	0.00842463	0
183940_at	F56D2.5	F56D2.5	1.67894	2.01347	0.0026991	0
178853_at	F30F8.5	F30F8.5	1.6787	5.84982	0.00713506	0
183248_at	R05A10.4	R05A10.4	1.67794	6.9873	0.000517241	0
173680_at	igcm-3	T02C5.3	1.6776	2.30979	0.00193432	0
192924_s_at	odc-1	K11C4.4	1.67611	1.96649	0.000537639	0
172236_x_at	T24F1.5	T24F1.5	1.67269	2.43013	0.00647067	0
183497_at	M03F8.5	M03F8.5	1.67049	1.96682	0.000139134	0
191061_at	gnrr-7	F13D2.3	1.67044	1.35463	0.00220392	0.000861091
188046_s_at	gfi-1	F57F4.3	1.66908	7.30777	0.000883164	0
180995_at	clec-89	C09D1.2	1.66611	1.61759	0.00242208	0.000263729
183735_at	K03H9.3	K03H9.3	1.66564	4.52504	0.00579508	0
173862_s_at	F15E6.6	F15E6.6	1.66415	1.67358	0.000644843	0.000389079
181606_at	T10D4.7	T10D4.7	1.66405	1.49837	0.0305994	0.0242284
178872_at	C25F9.6 | C25F9.12	C25F9.6 | C25F9.12	1.66344	2.53061	0.00353073	0
180378_at	C17F4.12	C17F4.12	1.66319	5.11785	0.0359984	0
191303_at	gst-29	Y53F4B.32	1.6615	8.42057	0.00072531	0
180864_at	W02D7.3	W02D7.3	1.66121	2.71968	0.000173887	0
173637_s_at	C05D10.1	C05D10.1	1.66026	2.1712	0.000545632	0.000767137
185602_at	Y43F8B.12	Y43F8B.12	1.65999	3.87561	0.000472821	0
187969_s_at	ncr-1	F02E8.6	1.65726	2.62854	0.00107155	0
178069_s_at	ZC247.1	ZC247.1	1.65698	2.0774	0.0140394	0.000581516
173059_at	lfi-1	ZC8.4	1.65641	1.74118	0.00046312	0
173279_s_at	ech-1	C29F3.1	1.65587	5.60046	0.00338005	0
193521_s_at	sem-4	F15C11.1	1.65525	3.7782	0.00046312	0
176936_at	Y48G9A.9	Y48G9A.9	1.6552	2.24181	0.00640485	0.00722891
190566_at	T12G3.1	T12G3.1	1.65432	3.7909	0.00160854	0
175786_at	cki-1	T05A6.1	1.65349	3.37755	0.000517241	0
191147_at	elt-7	C18G1.2	1.65338	2.19164	0.0113008	0
186843_at	Y65B4BL.6	Y65B4BL.6	1.65331	8.29549	0.0325381	0
179806_at	W05H9.1	W05H9.1	1.65115	4.04998	0.000396807	0
191609_at	gcy-5	ZK970.6	1.65106	1.32511	0.000233896	0.0042931
182430_at	K08B5.1	K08B5.1	1.65014	1.39672	0.00405385	0.039332
186177_s_at	W06F12.2	W06F12.2	1.64893	3.49778	0.000570022	0
183073_at	ZK355.5	ZK355.5	1.64855	2.25794	0.000930459	0
188339_at	col-123	W08D2.6	1.64811	1.60812	0.0112661	0.00425514
187890_at	ceh-18	ZC64.3	1.64721	2.16222	0.000644843	0
180312_at	F17C11.4	F17C11.4	1.64669	1.49546	0.000139134	0.000359944
190837_at	aqp-4	F40F9.9	1.6464	3.11455	0.00202553	0
183452_s_at	Y32F6B.1	Y32F6B.1	1.64515	6.08451	0.000735918	0
186532_at	Y71H10A.2	Y71H10A.2	1.64485	1.8857	0.00107155	0
182005_at	oac-36	F56H6.12	1.64361	1.34617	0.00113437	0.00809262
190145_s_at	F32D8.12	F32D8.12	1.64318	2.92251	0.00193432	0
185361_at	C17G10.7	C17G10.7	1.64224	1.74835	0.0018953	0.000349801
188960_s_at	C54G4.4	C54G4.4	1.64166	3.21804	0.0472316	0
192629_s_at	glo-4	F07C3.4	1.63939	1.77436	0.000417178	0
184453_at	dct-11	W06B11.3	1.63913	2.23218	0.000139134	0
190635_at	F20C5.4	F20C5.4	1.6387	2.62854	0.000364811	0
180419_at	F41C3.8	F41C3.8	1.63865	3.21537	0.00101847	0
172995_at	C06G4.5	C06G4.5	1.63804	1.58187	0.00278335	0.00384663
189693_at	col-69	K01A2.7	1.63799	2.0232	0.0221837	5.12146e-05
180490_s_at	ldb-1	F58A3.1	1.63764	1.86399	0.000233896	0
172978_s_at	C34F11.3	C34F11.3	1.63761	2.38174	0.00131399	0
184339_at	Y62H9A.11	Y62H9A.11	1.63745	1.70262	0.00542567	0.000149308
173448_s_at	add-2	F57F5.4	1.63712	2.22197	0.000472581	0
193567_at	nhr-65	Y17D7A.3	1.63712	1.45283	0.000517241	4.80581e-05
193680_at	mua-3	K08E5.3	1.63691	1.90301	0.0137043	0.000520292
185945_at	C44B12.6	C44B12.6	1.63583	1.4706	0.00497844	0.000947445
178956_at	B0024.15	B0024.15	1.63555	1.56843	0.0020873	0.000433623
189999_at	nhr-133	F44C8.8	1.63555	2.10751	0.000448038	0
187129_at	T09B9.5	T09B9.5	1.63421	1.88519	0.00132089	1.63502e-05
183874_s_at	Y56A3A.7	Y56A3A.7	1.63402	3.70428	0.000315418	0
178973_at	T03F7.5	T03F7.5	1.63224	1.43147	0.01217	0.0142714
181700_at	T25B6.5	T25B6.5	1.6318	1.34742	0.00416587	0.00748878
172753_x_at	col-155	F55C10.3	1.6316	1.78411	0.0102155	9.17865e-06
172448_x_at	C29F9.4	C29F9.4	1.63155	1.91631	0.000644843	0
190223_at	K11E4.2	K11E4.2	1.63085	3.55828	0.00286971	0
192333_at	pqm-1	F40F8.7	1.63041	3.42462	0.00261186	0
182332_at	atg-2	M03A8.2	1.63016	1.82146	0.000546738	9.17865e-06
178378_at	K10D6.4	K10D6.4	1.62976	4.38259	0.000270166	0
191606_at	tag-60	C01F6.6	1.62913	1.9814	0.00365506	0.000147008
193148_at	vhp-1	F08B1.1	1.62888	3.26075	0.002439	0
184283_at	Y51H4A.25	Y51H4A.25	1.62766	4.56527	0.00268039	0
178428_at	W06D4.3	W06D4.3	1.62757	2.00944	0.00926028	0.000258397
179533_at	C06B8.2	C06B8.2	1.62749	13.2639	0.00415852	0
186912_at	Y45F10D.10	Y45F10D.10	1.62638	2.45807	4.55129e-05	0
177276_at	ZK6.8	ZK6.8	1.62515	6.94999	0.00546264	0
172148_x_at	Y54F10AM.7	Y54F10AM.7	1.62376	2.3586	0.000315418	0
189531_s_at	sulp-8	ZK287.2	1.62206	2.90396	0.00667167	0
189114_at	C34F11.3	C34F11.3	1.62109	2.38094	0.00184148	0
181767_at	Y48C3A.5	Y48C3A.5	1.62025	2.9541	0	0
172736_x_at	col-167	T10E10.2	1.61962	2.37578	0.00856629	0
178755_s_at	C25F9.5	C25F9.5	1.61953	3.06979	0.00264241	0
190461_at	F28H7.2	F28H7.2	1.61952	2.70785	0.00957433	0
189341_s_at	ZC376.3	ZC376.3	1.61675	1.9921	0.00107717	1.30609e-05
172127_x_at	ptl-1	F42G9.9	1.61584	3.03123	0.000139134	0
190439_s_at	cav-2	C56A3.7	1.61561	3.05076	0.00150049	0
176141_s_at	Y58A7A.3	Y58A7A.3	1.61417	3.39448	0.0191414	0
177512_at	C34E7.3	C34E7.3	1.61322	2.50223	0.000735918	0
193589_at	ncs-1	C44C1.3	1.61306	1.84976	0.00173326	0.000590047
192568_at	zig-4	C09C7.1	1.61141	5.2647	0.000503982	0
188781_at	fkh-9	K03C7.2	1.60964	2.55254	0.0036199	0
174784_at	rgs-7	F56B6.2	1.60662	1.69059	0.00962006	0.00177101
192767_at	T25B9.10	T25B9.10	1.60483	2.01096	0.0060817	7.7929e-05
187096_at	Y113G7B.14	Y113G7B.14	1.60451	2.49399	0.0032744	0
177112_at	cutl-24	Y38C1AA.5	1.60398	2.07664	0.00261186	0
172093_x_at	Y54B9A.1	Y54B9A.1	1.60381	2.4456	0.000139134	0
193986_s_at	sto-1	F08C6.4	1.60363	1.85157	0.000735918	0.000103304
178848_at	str-245	F32A7.7	1.6023	1.28388	0.000677288	0.00819125
192688_at	nhr-213	T06C12.13	1.60214	2.52198	0.00156089	0
183649_at	wrk-1	F41D9.3	1.6012	1.42066	0.00107155	0.0337737
192994_s_at	srp-5	C03G6.18	1.60036	1.25841	0.000785548	0.0159545
190879_at	ugt-1	AC3.7	1.59721	4.98474	0.0018723	0
192901_s_at	C18B12.4	C18B12.4	1.59721	1.51153	0.000396807	0.00485854
179794_at	T05E11.8	T05E11.8	1.59717	1.365	0.00440034	0.0163438
180329_at	inx-16	R12E2.5	1.59638	2.59574	0.00281917	0
192751_at	lgc-54	T15B7.16	1.59588	2.61628	0.000644843	0
187600_at	tag-60	C01F6.6	1.59543	2.55912	0.00102481	0
174387_at	K03E6.7	K03E6.7	1.59539	2.44735	0.00361203	0
190867_s_at	daf-14	F01G10.8	1.59511	2.24451	0.000396807	0
173570_s_at	F17C8.6	F17C8.6	1.59511	1.94999	0.00114373	0
183483_at	sago-1	K12B6.1	1.59489	1.95424	0.000417178	0
175897_at	ZK105.5	ZK105.5	1.59483	2.63706	0.018648	0
189671_at	cyp-33C9	C50H11.15	1.59303	1.52511	0.00289975	0.000611943
184833_at	Y42G9A.1	Y42G9A.1	1.59247	2.98953	0.001873	0
174930_at	pes-22	K05B2.5	1.59174	1.78189	0.00313553	3.05729e-05
173786_s_at	Y37E11AR.4	Y37E11AR.4	1.59115	3.099	0.000883164	0
172107_x_at	Y54F10AM.7	Y54F10AM.7	1.59066	2.35397	0.000315418	0
193318_at	srx-58	C29F3.6	1.58986	8.38028	0.0126045	0
183332_at	K09E2.3	K09E2.3	1.58958	1.7756	0.00046312	0
172163_x_at	C06C6.8	C06C6.8	1.58912	1.65818	0.0099005	0.00353498
181258_at	F16F9.3	F16F9.3	1.58857	2.95007	0.0102682	0
174506_at	egrh-1	C27C12.2	1.5877	1.63229	0.00787343	0.000541383
181995_at	F40G9.5	F40G9.5	1.58769	2.75005	0.00213195	0
171768_x_at	col-144	B0222.6	1.5872	1.49232	0.00698411	0
188749_s_at	umps-1	T07C4.1	1.58704	1.32135	0.0180779	0.0314665
193235_at	acr-12	R01E6.4	1.58608	1.97996	0.000753498	0
173748_at	M01A8.2	M01A8.2	1.58574	2.04991	0.00213195	0
175439_at	T24A6.20	T24A6.20	1.58542	1.35336	0.001873	0.0184965
178653_at	W06B3.1	W06B3.1	1.58402	1.30522	0.00228502	0.0113962
178900_s_at	F45D3.4	F45D3.4	1.58352	4.03946	0.0212246	0
172070_x_at	K06A9.1	K06A9.1	1.5817	4.31824	0.00156089	0
172101_x_at	ptl-1	F42G9.9	1.57971	3.3627	0.000396807	0
178393_at	ZK899.1	ZK899.1	1.57956	1.81487	0.00150049	9.17865e-06
182866_s_at	F30B5.7	F30B5.7	1.5785	4.03297	0.0153518	0
176727_at	T28F2.7	T28F2.7	1.57829	1.83436	0.00131399	0.000192081
185561_at	T10H10.3	T10H10.3	1.57791	1.34634	0.00350729	0.00686252
191718_s_at	ifp-1	C43C3.1	1.57779	9.78653	0.00284169	0
184352_at	C17H12.6	C17H12.6	1.57775	13.1136	0.0118361	0
192566_s_at	elp-1	F38A6.2	1.5771	1.94855	0.000908033	0
187928_at	pry-1	C37A5.9	1.57686	2.63771	0.00098147	0.000131326
184314_at	T26C12.2	T26C12.2	1.57675	2.84317	0.00107155	0
179309_at	olrn-1	C02C6.2	1.57596	1.65621	0.000770896	3.57786e-05
192488_at	nhr-127	T13F3.3	1.57553	1.50737	0.0120302	0.00798088
183327_at	C32H11.3	C32H11.3	1.57525	4.79961	0.00456578	0
194231_x_at	B0334.3	B0334.3	1.57494	1.74421	0.000315418	6.319e-05
183173_at	R09H10.2	R09H10.2	1.57445	5.51164	4.55129e-05	0
179989_at	oac-20 | fbxa-99	F36G9.12 | F36G9.14	1.57438	3.63416	0.00798538	0
173783_at	T16G12.1	T16G12.1	1.57381	1.52902	0.0125581	0.00729121
194142_x_at	gei-7	C05E4.9	1.57372	6.17293	0.00292976	0
172325_x_at	C02E7.7	C02E7.7	1.5735	11.124	0.00116897	0
175960_s_at	R13A5.9	R13A5.9	1.57309	1.9068	0.0219769	9.17865e-06
173643_at	sms-3	Y22D7AL.8	1.57171	1.81243	0.000517241	0.000286801
171750_x_at	M01F1.7	M01F1.7	1.57014	2.33346	0.00593917	0
177663_at	F35H8.4	F35H8.4	1.56924	1.41414	0.00747601	0.00634925
174405_at	acy-4	T01C2.1	1.56843	1.49297	0.00557091	0.00119857
171841_x_at	hlh-11	F58A4.7	1.56841	2.12664	0.000517241	0.00035468
181310_at	Y38H6C.9	Y38H6C.9	1.56838	1.89713	0.0112475	0.000536903
180806_at	F56C3.8	F56C3.8	1.56828	5.30132	0.00677411	0
173301_s_at	gei-7	C05E4.9	1.56825	7.0843	0.00450941	0
185640_s_at	tag-343	F43B10.2	1.568	5.7431	0.00107155	0
172969_x_at	T05A7.9	T05A7.9	1.56765	2.2808	0.000539175	0
188133_at	ptr-12	K07A3.2	1.56631	3.24905	0.00339551	0
172700_x_at	col-157	T11F9.9	1.56587	1.77075	0.00344035	0
178758_at	R07E3.2	R07E3.2	1.56539	1.55667	0.00361203	0.001293
191310_at	sri-36	F33H12.5	1.56518	1.49005	0.0064397	0.00252771
182733_at	oac-6	C31A11.5	1.56501	10.0441	0.00549332	0
194009_at	sma-9	T05A10.1	1.56457	1.54292	0.00107155	0.00326972
175510_at	M163.1	M163.1	1.5642	2.88303	0.001873	0
172106_x_at	Y54F10AM.7	Y54F10AM.7	1.56395	2.10684	0.00144454	0
186903_at	Y55B1BL.1	Y55B1BL.1	1.56333	2.94243	0.0060375	0.00011564
188435_at	F21F8.2	F21F8.2	1.55913	1.44311	0.00122344	0.000884422
188720_at	R09F10.1	R09F10.1	1.55872	2.2694	0.0312373	0
179762_at	R04E5.2	R04E5.2	1.55868	1.45372	0.00678918	0.000616872
184095_at	F17E9.5	F17E9.5	1.55778	1.40678	0.00829036	0.00495139
185387_s_at	Y53C10A.5	Y53C10A.5	1.55566	1.56279	0.0032263	0.000882204
184212_s_at	vps-32.1	C56C10.3	1.55395	1.37099	0.000270166	0.000167819
193658_at	nhr-70	Y51A2D.17	1.55377	1.90538	0.000315418	0.000269672
179381_at	C44H9.7	C44H9.7	1.553	1.36062	0.001873	0.0100234
181393_at	F17C11.6 | F17C11.13	F17C11.6 | F17C11.13	1.55219	2.58107	0.00124721	0
175489_at	F18E3.11	F18E3.11	1.55211	2.54639	0.00428922	0
177874_s_at	T13F2.9	T13F2.9	1.55163	1.31246	0.00584718	0.00542169
190136_at	K11D12.9	K11D12.9	1.55131	2.09744	0.000920191	0
193820_s_at	T05H10.7	T05H10.7	1.55118	1.40011	0.000483989	0.000149308
193548_at	F59B2.3	F59B2.3	1.55056	1.31367	0.00116184	0.0123401
176374_at	Y22D7AL.6	Y22D7AL.6	1.5505	2.63227	0.0186205	0
173480_s_at	cyp-32B1	Y5H2B.5	1.55011	7.74963	0.00884064	0
192859_at	C39E9.10	C39E9.10	1.55005	2.0404	0.00556323	2.39607e-05
174680_at	nph-4	R13H4.1	1.54967	2.53942	0.0475939	0
178085_at	srx-125	F32H5.6	1.54942	2.2366	0.0022045	0
185045_at	F39H12.2	F39H12.2	1.54844	1.80268	0.00329525	2.39607e-05
193419_at	F35B12.9	F35B12.9	1.54804	4.61775	0.00422558	0
178659_at	R05D7.5	R05D7.5	1.54719	1.42386	0.00396489	0.00607863
182083_at	ztf-22	Y48C3A.4	1.54535	1.86972	0.013488	1.63502e-05
182466_at	ZK470.2	ZK470.2	1.54351	1.35146	0.00226157	0.0108269
187337_at	C32D5.7	C32D5.7	1.54326	1.6151	0.00349045	1.63502e-05
180331_at	srt-22	ZK1037.3	1.54322	1.49322	0.0149277	0.0115418
188536_s_at	lgg-1	C32D5.9	1.54278	1.44383	0.000315418	0
188496_s_at	T07G12.5	T07G12.5	1.54217	1.41823	0.00693847	0.00310719
183253_at	F30B5.7	F30B5.7	1.54115	3.30618	0.00279997	0
172096_x_at	fipr-16	C06E1.6	1.54105	1.91629	0.00620263	4.80581e-05
189346_at	syn-2	F48F7.2	1.54069	4.21503	0.0167302	0
176304_at	Y52E8A.3	Y52E8A.3	1.54033	1.8688	0.034887	7.7929e-05
183555_at	tag-244	C34H4.3	1.53909	6.85762	0.000885745	0
182671_at	F12D9.1	F12D9.1	1.53887	2.67454	0.0145152	0
177468_at	ZK896.4	ZK896.4	1.53825	3.59242	0.0410366	0
177083_at	lgc-33	Y55F3BR.4	1.53778	1.45878	0.0103196	0.00904427
173938_s_at	gst-20	Y48E1B.10	1.53763	1.37062	0.0272846	0.0144042
179674_s_at	T04F8.2	T04F8.2	1.53701	1.86147	0.000935945	0.00387609
192363_at	acs-17	C46F4.2	1.53682	1.33264	0.017426	0.00817329
184260_s_at	C15B12.4	C15B12.4	1.53671	1.43635	0.0231125	0.0223541
190574_at	sptf-1	F45H11.1	1.53625	1.61744	0.00121988	1.63502e-05
180561_at	W04B5.2	W04B5.2	1.53576	1.73358	0.00509414	0.000825796
174476_at	B0244.11	B0244.11	1.53568	1.36242	0.00756527	0.0227556
185588_at	K02G10.1	K02G10.1	1.53542	2.71437	0.00721012	9.17865e-06
176203_at	fbxa-79	Y82E9BL.13	1.53515	1.89696	0.00764391	9.17865e-06
174459_at	grl-25	ZK643.8	1.53416	1.54865	0.00166259	0.000204501
184993_at	H02F09.3	H02F09.3	1.53405	3.97663	0.0143033	0
177397_at	srg-32	T21C9.7	1.53287	1.76291	0.00424935	0.000191933
175317_s_at	E02D9.1 | K02F2.5	E02D9.1 | K02F2.5	1.53274	1.30951	0.000315418	0.00252551
192981_at	gei-3	T22H6.6	1.53246	1.75962	0.00109457	0
171737_x_at	T12G3.1	T12G3.1	1.53048	3.50182	0.00224434	0
179366_at	F22D6.2	F22D6.2	1.52964	1.20032	0.00321793	0.0105987
188114_at	deg-1	C47C12.6	1.52608	1.46224	0.00246826	0.00163308
190404_s_at	folt-2	F37B4.7	1.52555	1.56692	0.00472898	0.00401945
177206_at	clec-174	Y46C8AL.2	1.52467	1.32954	0.00341522	0.021234
188320_at	col-83	F33A8.9	1.52181	1.35432	0.0022308	0.00935356
191331_at	gst-28	Y53F4B.31	1.52153	1.70325	0.00360217	0.000600377
188746_at	sru-22	F36G9.5	1.51913	1.53231	0.00355893	0.000569176
176976_at	ajm-1 | H08J11.2	C25A11.4 | H08J11.2	1.51847	2.04041	0.0138395	2.98232e-05
177976_at	C34D1.4	C34D1.4	1.51824	2.5987	0.0492282	0
189099_at	col-77	M195.1	1.51665	19.4139	0.0178148	0
172712_x_at	W02B3.6	W02B3.6	1.51647	1.92887	0.00102126	0
172352_at	C33A12.4	C33A12.4	1.51596	2.61169	0.00388402	0
190332_s_at	hum-4	F46C3.3	1.51582	3.60991	0.00291195	0
189902_at	nhr-105	C06G3.1	1.51477	1.72184	0.0116033	4.80581e-05
187888_s_at	abu-4	Y5H2A.3	1.51464	1.41894	0.00377317	0.00434269
178986_s_at	H24G06.1	H24G06.1	1.51277	3.9426	0.000772376	0
183083_at	C15C7.7	C15C7.7	1.51276	3.64952	0.00491925	0
180013_at	fbxa-51	T12B5.1	1.51207	3.9148	0.00404743	0
191524_at	F55F3.3	F55F3.3	1.51163	2.30997	0.00107155	0
184547_at	K12C11.6 | K12C11.7	K12C11.6 | K12C11.7	1.5115	4.04268	0.000810725	0
175270_at	nhr-101	H12C20.6	1.51104	2.64498	0.001865	0
188507_s_at	rcn-1	F54E7.7	1.50969	2.88899	0.00449376	0
188096_s_at	wrt-5	W03D2.5	1.50757	2.06768	0.000270166	0
177858_s_at	F02E9.5	F02E9.5	1.50756	1.42019	0.000517241	0.00206692
184606_at	Y105C5B.8 | 21ur-1298	Y105C5B.8 | Y105C5B.312	1.50671	1.48556	0.00703081	2.39607e-05
179078_s_at	F54C9.3	F54C9.3	1.50642	1.56391	0.00280453	0.000118545
177190_at	Y71H2AL.1	Y71H2AL.1	1.50613	3.35616	0.00046312	0
187767_at	otpl-3	F14B8.7	1.50551	3.98978	0.00774036	0
180818_at	jun-1	T24H10.7	1.5052	3.45319	0.00404743	0
183631_at	fbxa-98	C08F11.5	1.50479	3.69822	0.00394978	0
191825_at	M03E7.4	M03E7.4	1.50477	1.50636	0.0326572	0.00899784
194028_s_at	ceh-6	K02B12.1	1.50466	3.17821	0.00258033	0
173549_s_at	T07F10.3 | T07F10.5 | T07F10.6	T07F10.3 | T07F10.5 | T07F10.6	1.50392	2.97344	0.0176819	0
176789_at	F14H12.2	F14H12.2	1.50357	1.49706	0.00317023	3.57786e-05
190001_at	nhr-130	T01G6.8	1.50339	3.67864	0.00425965	0
172198_x_at	col-66 | F15D3.9	F15D3.3 | F15D3.9	1.50331	1.53233	0.000139134	0.000582033
189587_s_at	W03F9.4	W03F9.4	1.50323	1.81118	0.0131971	0.000455185
178169_at	ZC455.1	ZC455.1	1.50196	1.42941	0.0194317	0.0135034
181977_s_at	F42C5.9	F42C5.9	1.50138	2.17409	0.000591153	0
181464_at	scl-21	Y43F8B.5	1.50112	2.04303	0.00856629	0
186813_at	ZC21.6	ZC21.6	1.50009	1.80446	0.00748546	0
193246_s_at	flna-1	C23F12.1	1.49875	1.50068	0.0164196	2.39607e-05
180686_at	K02A11.2	K02A11.2	1.49853	1.37569	0.019954	0.00412177
173434_at	ras-1	C44C11.1	1.49683	1.66914	0.0042669	1.63502e-05
176372_at	Y72A10A.1	Y72A10A.1	1.4968	2.91873	0.00147897	0
184399_at	Y26D4A.10 | Y26D4A.21	Y26D4A.10 | Y26D4A.21	1.49609	1.45991	0.0479009	0.023554
191095_at	R17.3	R17.3	1.49601	1.15573	0.00554678	0.0199542
184219_at	C07F11.2	C07F11.2	1.49563	1.34816	0.001873	0.00613167
176441_at	Y102A11A.3	Y102A11A.3	1.4956	1.96904	0.00259466	9.17865e-06
183851_at	D2062.7	D2062.7	1.49476	1.32239	0.02654	0.00999253
182279_at	Y47H9C.1	Y47H9C.1	1.49438	1.9925	0.0048948	0
178458_at	fbxa-167	C31C9.3	1.49411	1.47444	0.0440112	0.00793928
175588_s_at	F38E9.5	F38E9.5	1.49404	2.21779	0.00526214	0
182756_at	T07F8.2	T07F8.2	1.4938	1.79313	0.0141849	8.50522e-06
180810_at	R10D12.9 | R10D12.10	R10D12.9 | R10D12.10	1.49295	1.736	0.0102125	0
185668_s_at	C29H12.6	C29H12.6	1.49295	1.95434	0.000545632	0
172427_x_at	nlp-28	B0213.3	1.49142	1.81212	0.00495089	0.000341801
192656_s_at	K10G9.1	K10G9.1	1.49095	2.78236	0.00389271	0
192578_at	fat-7	F10D2.9	1.49011	2.01329	0.0464306	0
194147_x_at	kin-1	ZK909.2	1.49001	2.16526	0.0108195	1.63502e-05
178027_at	nph-4 | R13H4.3 | R13H4.2	R13H4.1 | R13H4.3 | R13H4.2	1.48942	1.88487	0.00355737	0
191205_s_at	nhr-107	C33G8.11	1.48939	3.13854	0.00512509	0
190003_at	nhr-184	F44C8.9	1.4892	1.88093	0.00433875	2.39607e-05
186383_at	T19D12.4 | T19D12.5	T19D12.4 | T19D12.5	1.48879	3.63787	0.0332811	0
174808_at	T24B8.4	T24B8.4	1.48877	2.21253	0.00827195	0
190776_at	arf-1.1	F45E4.1	1.48876	4.08072	0.00621581	0
175452_at	M176.5	M176.5	1.48852	2.56355	0.00165775	0
180671_at	cyp-33E3	F42A9.4	1.48819	1.87754	0.0269505	6.21207e-05
187849_at	pqn-44	F55A12.9	1.48773	1.97603	0.00448973	0
191075_s_at	egl-8	B0348.4	1.48763	2.43787	0.00293929	0
179022_at	C50F4.1	C50F4.1	1.48758	2.50145	0.0191525	0
178432_s_at	ZC443.3	ZC443.3	1.4861	2.81077	0.0343783	0
186392_at	grl-28	T24A6.15	1.48435	1.41694	0.0222623	0.0150279
178969_at	lgc-31	F21A3.7	1.48325	1.60977	0.00107717	0
188741_at	C26C6.6	C26C6.6	1.48302	1.24477	0.0377115	0.0103968
178068_s_at	C34E7.4	C34E7.4	1.48266	16.5692	0.00118184	0
180335_at	T19D7.4	T19D7.4	1.4823	1.28182	0.00608881	0.0187126
189822_s_at	snb-2	F23H12.1	1.48144	3.06543	0.00046312	0
179362_at	srd-48	F17A2.9	1.48133	1.49512	0.0134913	0.00160513
172742_x_at	nrf-6	C08B11.4	1.48133	1.45878	0.0037545	0.000345786
186028_at	C03A7.13	C03A7.13	1.48127	1.3249	0.01203	0.0221921
184661_at	Y43F8C.11	Y43F8C.11	1.4808	1.33917	0.00585557	0.0106433
173217_at	ldb-1	F58A3.1	1.48079	2.00796	0.00549332	0
191088_at	fos-1	F29G9.4	1.48078	2.84379	0.00156861	0
187869_s_at	lgc-33	Y55F3BR.4	1.4807	1.47535	0.00246242	0.000192081
178798_s_at	K02B7.3	K02B7.3	1.48051	1.33809	0.0177034	0.0350202
193900_at	Y75B8A.4	Y75B8A.4	1.47983	4.06003	0.0289859	0
185794_at	K09H11.6	K09H11.6	1.47843	1.81455	0.0199434	0.000156683
190217_at	nhr-180	F31F4.12	1.47799	2.59372	0.00121884	0
193793_s_at	eps-8 | 21ur-4268 | 21ur-1296	Y57G11C.24 | Y57G11C.111 | Y57G11C.412	1.47732	3.34362	0.00219719	0
176763_at	C50E10.1	C50E10.1	1.4771	2.09551	0.0317814	0
186551_at	Y116A8C.33	Y116A8C.33	1.47471	1.24479	0.0186343	0.0426076
174302_at	F38E9.5	F38E9.5	1.47422	2.51344	0.0042822	0
176895_s_at	lfe-2	C46H11.4	1.47371	1.96312	0.000517241	0
190689_s_at	bar-1	C54D1.6	1.47363	2.68428	0.000924525	0
189031_at	nhr-142	F44E7.8	1.47198	1.7068	0.0198351	8.71308e-05
177827_at	T19C4.5	T19C4.5	1.47129	1.53921	0.0124234	0.000622747
177644_s_at	F58E6.5	F58E6.5	1.4709	1.43346	0.0210302	0.00353029
191983_s_at	ech-1	C29F3.1	1.46942	3.97917	0.0205122	0
172723_x_at	col-10	B0222.8	1.46873	1.46678	0.0163532	0
173658_at	F15A8.6	F15A8.6	1.46842	1.76559	0.00221676	9.17865e-06
193247_at	flp-3	W07E11.2	1.46703	1.50284	0.0232888	0.00288601
176642_at	F58H1.5	F58H1.5	1.4666	1.64742	0.00265124	2.51286e-05
193679_s_at	nhr-3	H01A20.1	1.46609	2.54212	0.00656975	0
186418_at	Y41C4A.13	Y41C4A.13	1.46552	3.69277	0.0024804	0
181283_at	F53A9.3	F53A9.3	1.46388	2.30404	0.0344829	0
187765_at	C25E10.12	C25E10.12	1.46378	2.16486	0.0118646	0
191782_s_at	ncx-4	F35C12.2	1.4634	1.71112	0.0204246	0.00239331
183301_s_at	F35C5.12	F35C5.12	1.46318	1.67632	0.0237217	0.000945517
189291_at	C24G6.2	C24G6.2	1.46304	1.67403	0.00213796	9.60732e-05
192844_at	osm-6	R31.3	1.46297	1.51322	0.0209133	0.00160267
183691_at	F35C8.2	F35C8.2	1.46292	3.92248	0.0402678	0
173815_s_at	tnt-3	C14F5.3	1.46278	1.2968	0.02097	0.0493436
172246_at	grsp-2	T28C6.1	1.46108	1.85263	0.0212122	2.39607e-05
192603_at	nhr-42	C33G8.6	1.46076	1.78152	0.0140382	0.000103304
185968_at	nhr-137	C56E10.4	1.4601	3.33662	0.001892	0
175760_at	fbl-1	F56H11.1	1.46006	9.01855	0.00322842	0
190172_at	nhr-16	T12C9.6	1.46004	1.9586	0.00131399	0
192304_s_at	wts-1	T20F10.1	1.45998	1.43637	0.000763388	0.0432652
173003_s_at	nhr-65	Y17D7A.3	1.45949	1.40356	0.00401437	0.000454747
172200_x_at	C28D4.5	C28D4.5	1.45938	1.29695	0.0481444	0.0340309
172616_x_at	Y116A8C.40 | 21ur-4976	Y116A8C.40 | Y116A8C.110	1.4589	2.17764	0.00414379	0
187815_s_at	gly-5	Y39E4B.12	1.45686	2.1002	0.0404435	0.00073019
183972_at	D1005.3	D1005.3	1.45648	1.57205	0.00193098	0.000861091
193255_at	T04F3.1	T04F3.1	1.45536	1.49483	0.0139391	0.0157672
190708_at	ddr-1	C25F6.4	1.45504	1.28957	0.00542139	0.049734
185876_at	dmd-7	K08B12.2	1.45366	2.1049	0.00734194	0
185848_at	C24A11.2	C24A11.2	1.45337	1.81726	0.000489221	0
180377_at	inx-17	R12E2.4	1.45308	3.81271	0.000916026	0
190004_at	nhr-177	F16B4.1	1.45172	1.88342	0.0337317	9.17865e-06
177037_at	H08J11.2	H08J11.2	1.45141	1.47369	0.000472821	0.000768755
188906_s_at	daf-3	F25E2.5	1.45022	1.24974	0.000600921	0.00119205
193296_at	nxf-1	C15H11.3	1.44999	1.55751	0.0473929	0.00620161
177921_at	C44H4.4	C44H4.4	1.44986	1.14395	0.0153007	0.0408882
192118_s_at	ifb-2	F10C1.7	1.44922	3.0922	0.000315418	0
184388_at	Y46H3A.4	Y46H3A.4	1.44915	1.95186	0.0227376	2.39607e-05
179417_at	F56D5.6	F56D5.6	1.44834	4.35272	0.00273762	0
173209_s_at	C50F4.1	C50F4.1	1.44825	2.39024	0.0372885	0
181426_at	F41E6.1	F41E6.1	1.44755	1.53845	0.00182853	3.57786e-05
184771_at	H02F09.2	H02F09.2	1.44737	5.1012	0.0308865	0
192959_at	F47A4.5	F47A4.5	1.44719	1.34345	0.0205172	0.0182594
191420_at	srh-129	F14F9.7	1.44698	2.28625	0.0423703	0
175405_s_at	C15C7.7	C15C7.7	1.44661	3.58878	0.000542779	0
192810_s_at	F43G6.8	F43G6.8	1.44625	1.7894	0.01166	9.17865e-06
181153_s_at	W03G11.4	W03G11.4	1.44606	3.91726	0.008544	0
192109_s_at	B0334.3	B0334.3	1.44455	1.85389	0.000888321	0
173820_s_at	ceeh-2	K07C5.5	1.44394	3.18314	0.00115273	0
186745_s_at	Y38E10A.17	Y38E10A.17	1.44312	1.20882	0.0377706	0.0388496
181130_s_at	Y69E1A.1	Y69E1A.1	1.44295	1.38619	0.0189521	0.00444742
176130_at	pes-4	Y119D3B.17	1.44254	2.52255	0.0163898	0
189401_s_at	ZC376.2	ZC376.2	1.44237	1.61097	0.001873	2.39607e-05
184284_s_at	Y51H4A.25	Y51H4A.25	1.44179	4.5632	0.0223491	0
172285_x_at	W02B3.6	W02B3.6	1.44161	2.10231	0.00398005	0
177812_at	F10C2.7	F10C2.7	1.44147	1.69439	0.0136999	7.32656e-05
189965_at	nhr-211	T01G6.5	1.44136	1.66839	0.00266597	3.57786e-05
189060_at	tag-329	C50F4.3	1.44003	1.97898	0.00401434	0
178698_at	K07G5.4	K07G5.4	1.43988	1.31887	0.011419	0.016975
192839_s_at	F47G9.4	F47G9.4	1.43878	1.84735	0.0125542	0.000558713
179713_at	sru-39	F46B6.11	1.43877	2.68633	0.000517241	0
186095_at	sre-3	C07D10.3	1.4385	1.33761	0.0255096	0.0256578
185682_at	grl-31	T24A6.19	1.43834	1.38082	0.0100116	0.000310131
176132_at	pes-4	Y119D3B.17	1.43726	2.64182	0.00316069	0
187807_at	C17H11.6	C17H11.6	1.43648	1.73289	0.00483717	2.39607e-05
188206_at	C50F7.5	C50F7.5	1.43611	1.39156	0.0154817	0.00778791
183040_at	Y69H2.10	Y69H2.10	1.43571	3.17344	0.000764721	0
184002_at	clc-1	C09F12.1	1.4353	4.97135	0.0482623	0
177959_at	C36B1.6	C36B1.6	1.4342	2.88102	0.00265522	0
188718_at	glb-18 | F52A8.5	F52A8.4 | F52A8.5	1.43391	1.20653	0.00258198	0.048666
189866_s_at	tag-224	B0496.8	1.43349	2.36555	0.00149537	9.17865e-06
190492_at	tbc-8	C38H2.1	1.43254	1.35205	0.0114088	0.000363586
179307_at	gei-1	F45H7.2	1.4292	1.25481	0.00143136	0.0366118
186304_at	F18F11.1	F18F11.1	1.42874	2.19242	0.00531431	0
187571_at	T23F2.4	T23F2.4	1.42848	1.33363	0.00312846	0.0153379
189256_at	cyp-35B2	K07C6.3	1.42811	1.43674	0.0346191	0.00675608
191916_at	C06G4.5	C06G4.5	1.42787	1.35368	0.00316603	0.00921927
185565_at	F55E10.7	F55E10.7	1.42632	1.40344	0.00583726	0.0022611
185860_s_at	F22E5.12	F22E5.12	1.42632	1.69264	0.00947265	4.80581e-05
186050_s_at	unc-73	F55C7.7	1.42471	1.30376	0.0113453	0.0272534
192917_s_at	F07A11.4	F07A11.4	1.42434	2.80244	0.00162849	0
180833_s_at	nlp-14	D1009.4	1.42409	1.66831	0.00260446	4.80581e-05
193718_at	cdf-1	C15B12.7	1.42398	1.71893	0.00160846	0
176604_at	srv-1	R13F6.3	1.42239	2.14339	0.00179738	0
183896_at	Y39A1A.7	Y39A1A.7	1.422	1.30593	0.00850363	0.0108882
179572_at	C06H5.7	C06H5.7	1.42092	2.35025	0.0485773	0
181403_at	K04A8.1	K04A8.1	1.42063	4.2136	0.000563617	0
172117_x_at	Y38F2AR.12	Y38F2AR.12	1.41886	1.70955	0.00107717	0
192597_at	glr-5	ZC196.7	1.41731	1.5224	0.0119395	0.000725912
181741_s_at	F46H5.7	F46H5.7	1.4171	2.01607	0.0018906	0
192110_at	Y75B8A.5	Y75B8A.5	1.41623	1.45157	0.0251661	0.0068988
180644_at	C42D4.1	C42D4.1	1.41602	1.84943	0.000139134	0
177953_s_at	ent-2	K09A9.3	1.41553	1.45462	0.00638905	0.0315426
175657_s_at	bli-3	F56C11.1	1.41494	2.17056	0.00985059	0
187078_at	lact-9	Y45F10D.11	1.41487	1.38138	0.00276073	0.0021635
192541_s_at	nhr-31	C26B2.3	1.41457	1.62275	0.0188972	0.00242425
172858_x_at	C53C11.4	C53C11.4	1.41422	2.07712	0.00193509	0
179536_at	T16A9.3	T16A9.3	1.41399	2.41509	0.00931385	0
184033_s_at	math-47	ZK250.5	1.41354	5.36194	0.00289329	0
192441_s_at	tir-1	F13B10.1	1.41285	3.84216	0.00423797	0
173121_s_at	K10B3.6	K10B3.6	1.41264	1.64869	0.0117701	0.000283055
183378_at	F55G11.8	F55G11.8	1.41161	6.40846	0.0290835	0
190688_s_at	K09H11.7	K09H11.7	1.41131	4.94114	0.00556964	0
172746_x_at	col-166	T07H6.3	1.41082	2.27734	0.0356429	0
189423_s_at	crh-1	Y41C4A.4	1.40964	2.45649	0.00875372	0
178720_at	F08G2.4	F08G2.4	1.40938	1.40331	0.00249345	0.000536903
175585_at	lin-10	C09H6.2	1.40858	1.49776	0.0290886	0.0192827
186672_at	T23G5.6	T23G5.6	1.40849	1.90413	0.0071716	0
191849_at	fmo-1	K08C7.2	1.40748	10.1089	0.0101798	0
175084_s_at	F38E9.5	F38E9.5	1.40579	2.32048	0.0290357	0
192362_at	kin-29	F58H12.1	1.40279	2.15016	0.0125573	9.60732e-05
190749_at	F09G2.1	F09G2.1	1.40251	2.00001	0.000316361	0
179537_at	C50B8.4	C50B8.4	1.40194	4.98287	0.0162364	0
188156_at	C52A10.1	C52A10.1	1.40143	2.36071	0.00363046	0
173669_s_at	K10B3.6	K10B3.6	1.40124	1.4774	0.0339243	0.00263815
179911_at	fbxa-59	T12B5.8	1.39962	3.40653	0.0291396	0
177781_at	W05B5.1	W05B5.1	1.39937	2.38317	0.00192444	0.000191933
174041_at	ace-1	W09B12.1	1.39915	1.30242	0.0200603	0.0301371
187109_s_at	fhod-1	C46H11.11	1.39849	4.10622	0.00192426	0
179737_at	set-15	R11E3.4	1.39775	2.24715	0.00280453	0
182640_at	C18G1.6	C18G1.6	1.39751	1.31375	0.00941685	0.00820262
179554_at	F44F4.1	F44F4.1	1.39707	1.88107	0.03775	0
187279_at	C03B1.2	C03B1.2	1.39501	1.37359	0.0441568	0.00189031
174108_s_at	snt-4	T23H2.2	1.39443	2.01996	0.0420774	0
192006_s_at	pkc-2	E01H11.1	1.39391	2.07026	0.00829036	0
176006_at	fhod-1	C46H11.11	1.39366	3.01882	0.040428	0
173154_s_at	T26F2.2	T26F2.2	1.39317	4.95905	0.0388731	0
193411_s_at	lim-9	F25H5.1	1.39168	1.78373	0.0278285	0.000558713
173919_s_at	ttr-44 | R11G10.3	C56A3.2 | R11G10.3	1.39137	6.70862	0.00239743	0
187854_s_at	add-1	F39C12.2	1.39119	2.26668	0.00665855	0
183722_at	F26A1.6	F26A1.6	1.39074	2.28088	0.00572707	0
185660_s_at	T12A2.15	T12A2.15	1.39034	1.50006	0.000719017	0
191379_at	B0302.5	B0302.5	1.38989	3.40693	0.00160854	0
180977_at	E02H9.2	E02H9.2	1.38946	1.95154	0.000808051	0
186846_s_at	F36G3.1	F36G3.1	1.38872	2.31673	0.00228268	0
182929_s_at	ZK154.6	ZK154.6	1.38719	1.40971	0.0167302	0.000600997
179118_at	fbxa-82	C25D7.4	1.38711	7.93381	0.011801	0
183210_at	K03E6.7	K03E6.7	1.38705	1.48873	0.0130403	0.00111398
188665_at	C33A11.1	C33A11.1	1.38671	1.81499	0.00690524	0.000583433
172429_x_at	F52E10.4	F52E10.4	1.38655	2.50985	0.0213403	4.80581e-05
192835_at	nhr-46	C45E5.6	1.38624	1.36813	0.00450941	0.00172815
181919_at	W05H12.1	W05H12.1	1.38618	2.50124	0.00164858	0
192525_at	nhr-176	F14H3.11	1.38599	1.92947	0.0437062	0.00013103
182681_at	nlp-37	F48B9.4	1.38595	1.86668	0.0103041	0
187090_at	nhr-143	F59E11.11	1.3851	2.15731	0.00174604	0
190746_at	F38E9.5	F38E9.5	1.38491	2.35631	0.0101382	0
185477_s_at	AH9.3	AH9.3	1.38473	1.79398	0.000517241	0
178035_at	glb-11	C36E8.2	1.38272	1.96897	0.0239809	9.17865e-06
179477_at	M04C3.1 | M04C3.3	M04C3.1 | M04C3.3	1.38255	8.08441	0.0109197	0
192372_at	sptf-2	T22C8.5	1.3822	3.75138	0.0115792	0
191225_at	npr-2	T05A1.1	1.38155	1.89871	0.00424103	0
183894_at	C17C3.3	C17C3.3	1.3814	3.22036	0.0413017	0
194067_at	clec-66	F35C5.9	1.38111	3.873	0.03775	0
192631_s_at	ceh-14	F46C8.5	1.38033	1.46856	0.0341964	0.00940641
178539_at	M05B5.6	M05B5.6	1.38008	3.16684	0.0109613	0
188068_at	nlp-10	F37A8.4	1.37944	4.17608	0.00731181	0
190364_s_at	frm-1	ZK270.2	1.37855	1.46133	0.0225194	0.00894965
177120_s_at	nlp-15	CC4.2	1.37825	3.05977	0.000364811	0
174548_at	ifc-2	M6.1	1.37735	2.09713	0.00589007	0
178612_at	T01G1.2	T01G1.2	1.3773	1.91558	0.00685383	0
180597_at	F40E10.6	F40E10.6	1.37699	2.21059	0.0218519	9.17865e-06
179763_s_at	R04E5.2	R04E5.2	1.37676	1.47649	0.0129971	0.00734217
180972_at	T15B12.1	T15B12.1	1.37633	1.26389	0.00250186	0.00766537
177907_at	C36E8.4	C36E8.4	1.37607	1.45795	0.00080602	0.00269062
188799_at	srj-29	F22B8.1	1.37552	1.28658	0.0218242	0.0130714
178996_at	efn-2	C43F9.8	1.37521	3.03747	0.0358894	0
176249_at	fbxa-19	Y82E9BL.15	1.37501	1.63416	0.000977052	0
173231_at	K07B1.8	K07B1.8	1.37478	1.56271	0.00748546	2.39607e-05
191384_s_at	C14H10.1	C14H10.1	1.37428	1.70912	0.0135658	0
178631_s_at	F14B6.2	F14B6.2	1.37401	1.36155	0.0166523	0.00376773
183134_at	nca-1	C11D2.6	1.37302	1.67057	0.0141992	4.80581e-05
174902_at	K10D6.4	K10D6.4	1.37292	3.97163	0.0499708	0
179566_s_at	M04C3.1	M04C3.1	1.37287	6.77337	0.00107155	0
190640_s_at	unc-115	F09B9.2	1.37264	1.46947	0.00710262	0.010734
191989_at	F20D1.9	F20D1.9	1.37259	1.27237	0.00359534	0.00308192
188172_at	F46G10.4	F46G10.4	1.37197	2.14102	0.0494919	0
190299_at	hlh-30	W02C12.3	1.37179	1.38091	0.0249137	0.00454664
190380_at	nhr-195	F59E11.10	1.37085	2.25081	0.00208224	0
192218_at	rskn-2	C54G4.1	1.37081	2.05634	0.0228926	0
183495_at	ift-81	F32A6.2	1.37057	1.49256	0.0075174	7.32656e-05
180317_at	T05E11.2	T05E11.2	1.37027	1.76387	0.0112497	9.17865e-06
175438_at	glb-11	C36E8.2	1.37016	2.47468	0.0338625	0
193324_at	lim-9	F25H5.1	1.36959	1.85375	0.0199733	0.00339061
177160_at	Y38C1AA.7	Y38C1AA.7	1.36958	1.24777	0.03522	0.0330456
178412_at	R02D5.3	R02D5.3	1.36951	4.49776	0.0339015	0
191018_at	C14C10.2 | ttr-43	C14C10.2 | C14C10.7	1.36949	1.36127	0.0097161	0.00296662
178202_at	F46B3.1	F46B3.1	1.36937	1.34432	0.0239538	0.0105691
190092_at	aat-2	F07C3.7	1.36866	2.95433	0.00829036	0
190463_at	Y48A6B.6	Y48A6B.6	1.36662	1.1607	0.00878768	0.0357323
187709_at	F30B5.7	F30B5.7	1.36469	2.06193	0.0328574	0
188040_at	lips-5	T12A7.4	1.3645	1.78905	0.0399199	7.26606e-05
172259_x_at	C31H5.4	C31H5.4	1.36385	1.49967	0.00137338	0.00035468
179928_s_at	T27C4.1	T27C4.1	1.36318	3.11058	0.0163801	0
172343_x_at	nlp-31	B0213.6	1.36294	6.97665	0.00836283	0
190141_s_at	tba-7	T28D6.2	1.36102	4.10451	0.0202762	0
189473_at	abt-4	Y39D8C.1	1.36077	3.87972	0.0209139	0
187977_at	nlp-23	T24D8.4	1.36048	4.39872	0.0133069	0
191681_at	sox-2	K08A8.2	1.36047	1.40743	0.0177842	0.0205225
176090_at	Y41D4B.15	Y41D4B.15	1.35967	2.24689	0.012789	0
192781_s_at	hlh-11	F58A4.7	1.35903	1.91327	0.00416587	0.000310131
190095_at	nhr-228	T27B7.6	1.35877	1.34206	0.0173883	0.00167688
186783_at	F58A4.1	F58A4.1	1.35807	2.91932	0.0312058	0
192718_s_at	lin-18	C16B8.1	1.35756	1.77591	0.0444108	0.000238999
180471_at	Y17G7B.8	Y17G7B.8	1.35686	4.06078	0.00441055	0
182403_at	ZK418.7	ZK418.7	1.35678	2.25017	0.00372202	0
191060_at	ttr-46	T07C12.7	1.35642	2.54578	0.000139134	0
190844_at	nhr-207	R07B7.14	1.35516	1.7493	0.0385683	0.000120858
175745_at	ins-1	F13B12.5	1.35427	1.75431	0.00748191	0.000601796
189280_at	dhs-2	F55A12.4	1.35289	3.10608	0.0166633	0
193537_s_at	kcc-3	K02A2.3	1.35259	2.10296	0.0219769	0
175412_at	ceeh-1	K02F3.6	1.35156	1.52243	0.0425848	1.63502e-05
178684_at	sre-31	F57G9.1	1.3505	1.40021	0.0103467	0.00321065
178820_at	F54D5.4	F54D5.4	1.35008	1.41757	0.00610169	0.000175555
175915_at	F41B4.2	F41B4.2	1.34952	1.43511	0.0451663	0.00882212
178709_at	srh-18	C50B6.5	1.34909	1.445	0.00529653	0.00542765
177413_s_at	snt-1	F31E8.2	1.34739	2.22056	0.00965883	0.000132177
189816_s_at	klp-11	F20C5.2	1.34698	2.80643	0.0117372	0
182432_at	H12D21.6	H12D21.6	1.34635	1.32027	0.044488	0.0355899
190713_at	fip-1	F22B7.4	1.34608	1.28015	0.0132931	0.0173939
176296_at	Y22D7AR.7	Y22D7AR.7	1.34545	1.69066	0.022547	2.39607e-05
192526_at	nhr-170	C54E10.5	1.34506	2.79158	0.022725	0
188445_at	agr-1	F41G3.12	1.34473	2.01955	0.00484306	0
172722_x_at	nhr-59	T27B7.1	1.34394	1.70674	0.00598559	4.80581e-05
180758_at	nlp-6	T23E7.4	1.34334	1.69156	0.00596283	0.00162721
182249_at	C47D2.1	C47D2.1	1.34321	1.70586	0.0358577	1.63502e-05
181334_s_at	C27H5.4	C27H5.4	1.34292	2.43551	0.00141437	0
192193_at	F43C9.2	F43C9.2	1.34246	1.19936	0.00596908	0.0309825
175659_at	daf-14 | F01G10.9	F01G10.8 | F01G10.9	1.34172	2.0704	0.0383184	0
192360_at	lgc-38	F11H8.2	1.34031	1.85353	0.0151299	0
175011_at	K07C11.7	K07C11.7	1.33929	1.34196	0.043599	0.00503427
192029_at	col-33	F36A4.6	1.33915	1.40804	0.0495879	0.00428193
175951_s_at	tag-250	C29E4.5	1.33908	1.67402	0.00280453	0.0093011
179086_s_at	B0379.1	B0379.1	1.3383	1.32178	0.000988391	0.000131326
190741_at	C23H4.6	C23H4.6	1.33821	1.75626	0.0123431	0
190437_at	dop-2	K09G1.4	1.33772	1.47668	0.0117539	0.000740656
172588_x_at	flp-21	C26F1.10	1.33763	1.96415	0.00959764	0
172353_x_at	C02E7.6	C02E7.6	1.33665	16.0868	0.0307151	0
179382_at	F38C2.4 | 21ur-3754	F38C2.4 | F38C2.23	1.33619	1.56125	0.0382799	0.00180833
176451_at	siah-1	Y37E11AR.2	1.33553	1.50217	0.0105451	0.000348905
180853_at	K02F2.5	K02F2.5	1.33504	3.59714	0.0428882	0
177904_at	D2023.3	D2023.3	1.33474	1.85497	0.014621	2.39607e-05
179626_at	F26F2.1	F26F2.1	1.33447	1.53324	0.0437453	0.00142643
186356_at	ZC239.16	ZC239.16	1.33438	2.7744	0.00260194	0
191492_at	F42C5.2	F42C5.2	1.33352	1.64879	0.0191525	7.7929e-05
181289_at	F48A9.1	F48A9.1	1.33238	1.27662	0.0134548	0.0188882
175281_s_at	Y46E12A.3	Y46E12A.3	1.33103	1.18582	0.00335697	0.0286537
175052_at	pqn-44	F55A12.9	1.33096	1.94949	0.0411264	0
180360_at	C52E2.5	C52E2.5	1.33009	1.71287	0.039585	0.000116621
179054_at	C43F9.7	C43F9.7	1.32799	3.03964	0.0156994	0
171801_s_at	W03G11.4	W03G11.4	1.3277	4.13174	0.00184148	0
189956_at	rab-37	W01H2.3	1.32733	1.27244	0.0124195	0.0113068
177714_at	ZK896.1	ZK896.1	1.32595	3.3334	0.0142271	0
186941_at	mua-1	F54H5.4	1.32594	2.15916	0.0215175	0
174406_at	tir-1	F13B10.1	1.32583	3.3176	0.0409174	0
186298_at	Y32B12C.1	Y32B12C.1	1.32524	2.17485	0.0232888	1.63502e-05
191465_at	nhr-230	Y17D7A.1	1.32487	1.30158	0.0332993	0.00250481
182003_at	C42D8.1	C42D8.1	1.32317	4.87355	0.000380763	0
188044_s_at	unc-14	K10D3.2	1.32302	1.68908	0.00918741	9.17865e-06
183970_at	T04C12.3	T04C12.3	1.32291	2.37026	0.00561492	0
183557_at	C05D9.3	C05D9.3	1.32179	1.54042	0.00599341	0.000120858
182988_at	C29G2.3	C29G2.3	1.32162	1.18745	0.00505226	0.0137691
191232_at	nhr-107	C33G8.11	1.32061	2.17005	0.0337274	0
182513_at	tth-1	F08F1.8	1.32021	2.99606	0.0153705	0
186652_at	ZK512.8	ZK512.8	1.32008	1.35788	0.0414108	0.000238999
194112_at	nhr-100	C28D4.1	1.31982	1.8548	0.0262498	0
178076_at	C14B1.3	C14B1.3	1.31944	1.73233	0.038114	3.5229e-05
184790_at	F09E5.12	F09E5.12	1.3185	1.53221	0.0285429	0.00241347
177534_at	F57C7.4	F57C7.4	1.31775	1.80842	0.0357607	0
189858_at	nhr-88	K08A2.5	1.31748	1.21905	0.00101445	0.0226912
172454_x_at	F18E9.6	F18E9.6	1.31718	1.55515	0.018691	0.000934688
180157_at	F57G12.1	F57G12.1	1.31665	1.65063	0.0437226	0.000276653
178275_s_at	F47G4.4	F47G4.4	1.31503	1.433	0.012937	0.00407884
193494_at	ins-18	T28B8.2	1.31467	6.00354	0.0275184	0
190240_at	H10E21.5	H10E21.5	1.31443	2.11185	0.012452	0
189228_at	C23H4.3	C23H4.3	1.31242	4.42994	0.00446979	0
193534_at	deg-3	K03B8.9	1.3122	1.68618	0.00076294	0
174172_at	F36H5.10	F36H5.10	1.31176	1.28696	0.0279204	0.0391128
180617_s_at	Y44A6D.2	Y44A6D.2	1.31167	2.79584	0.000830656	0
188070_s_at	ksr-1	F13B9.5	1.31036	1.36976	0.0128242	0.0010892
186092_s_at	Y66H1A.5	Y66H1A.5	1.31032	2.43538	0.00795858	0
175450_at	F56D5.6	F56D5.6	1.3103	4.1336	0.00191423	0
173466_s_at	flp-9	C36H8.3	1.31009	2.22181	0.028224	0
190523_s_at	F53H10.2	F53H10.2	1.30975	1.75968	0.00320238	0
181821_at	F20A1.6	F20A1.6	1.30874	1.5192	0.0130403	0.000205307
189121_s_at	F53F10.2	F53F10.2	1.3086	1.80287	0.00288879	0.00213119
174407_at	tth-1	F08F1.8	1.30816	3.07386	0.0284138	0
176397_at	bam-2	Y71F9AR.1	1.30742	1.85863	0.00421303	0
174358_s_at	Y24D9A.1	Y24D9A.1	1.30707	1.24314	0.00350729	0.0222696
190221_at	F07A5.3	F07A5.3	1.30704	2.45737	0.00659621	0
192420_at	pes-7	F09C3.1	1.30553	3.7109	0.0138362	0
180089_at	C50F2.8	C50F2.8	1.30501	2.31142	0.00971805	0
184584_at	C13A10.1	C13A10.1	1.30356	2.10977	0.01559	0.0017898
183824_s_at	hif-1	F38A6.3	1.30309	1.58197	0.00363952	0.000184634
172902_x_at	col-34	F36A4.10	1.3029	3.0925	0.0359877	0
175873_at	Y34F4.1	Y34F4.1	1.30254	1.64153	0.0399199	0
179997_s_at	F09A5.4	F09A5.4	1.30237	1.82577	0.00437079	0.000397731
194116_s_at	pkc-1	F57F5.5	1.3023	1.37409	0.0244149	0.0053261
190780_at	F02C12.2	F02C12.2	1.30056	1.26812	0.0431849	0.00177394
192749_at	tax-6	C02F4.2	1.30002	1.97222	0.0497377	0
173945_s_at	B0303.7	B0303.7	1.29977	1.64516	0.000977052	2.01053e-05
188347_at	C54E10.2	C54E10.2	1.29893	1.39939	0.0148552	2.39607e-05
183207_at	D2096.3	D2096.3	1.29862	1.88268	0.0100138	4.80581e-05
191183_at	R106.2	R106.2	1.29766	1.33595	0.0300601	0.00816552
181779_at	C53D5.2	C53D5.2	1.29489	1.8262	0.0267584	2.39607e-05
180660_at	elo-9	Y53F4B.2	1.29438	1.53171	0.0204613	0.00524301
177429_s_at	F54E4.3	F54E4.3	1.2938	1.63513	0.0389437	0.00171566
176368_at	Y22D7AL.16	Y22D7AL.16	1.29168	1.8249	0.0440027	2.39607e-05
190641_s_at	T14E8.1	T14E8.1	1.29084	2.14168	0.0186787	0
185988_at	sur-7	F01G12.2	1.29046	1.67485	0.0206038	0.00324297
188662_at	rom-2	C48B4.2	1.28965	2.53581	0.00585973	0
189909_at	ZC123.3	ZC123.3	1.28948	2.08877	0.0320147	0
188464_at	F26E4.7	F26E4.7	1.28927	2.50446	0.026916	0
172862_x_at	col-117	T28C6.4	1.28853	1.59234	0.00685997	0
181900_at	T05A8.3	T05A8.3	1.28691	4.83352	0.0127694	0
185033_at	rgs-6	C41G11.3	1.28501	1.23298	0.0165704	0.0075629
189602_s_at	fut-1	K08F8.3	1.28491	2.26785	0.00334589	0
175705_s_at	lec-11	F38A5.3	1.28429	3.42004	0.00889387	0
191872_at	xtr-1	F54F7.4	1.28407	1.67144	0.0110329	0
179949_at	bre-2	Y39E4B.9	1.28331	2.16288	0.00377317	0
176769_s_at	ads-1	Y50D7A.7	1.28228	1.77617	0.00581274	0
188587_s_at	ctl-3	Y54G11A.13	1.28181	1.99527	0.0495701	0
183100_at	pry-1	C37A5.9	1.28149	1.49181	0.0489362	0.000540834
184012_at	srh-237	T05E12.7	1.28142	4.22542	0.0130593	0
174609_at	C49F8.2	C49F8.2	1.28106	1.3623	0.0208745	0.0392483
181598_at	sdpn-1	F45E1.7	1.28074	2.60931	0.00796659	0
190939_at	aqp-5	C35A5.1	1.28065	1.2818	0.0335287	0.0227267
187468_at	cdka-1	T23F11.3	1.28039	2.13744	0.0224628	0
181149_at	F40A3.1	F40A3.1	1.2803	2.82797	0.0319812	0
183252_at	K02F2.5	K02F2.5	1.2777	2.80177	0.0455874	0
180726_s_at	F44D12.2	F44D12.2	1.27635	1.37627	0.03868	0.000103304
180929_s_at	C10G8.8	C10G8.8	1.27593	1.74995	0.00581677	0
194046_s_at	let-23	ZK1067.1	1.2759	1.23839	0.040595	0.0236626
172565_x_at	C08E3.13	C08E3.13	1.275	15.3302	0.0341089	0
185069_s_at	ZK1055.6	ZK1055.6	1.27453	2.78282	0.041096	0
193414_s_at	kin-1	ZK909.2	1.27341	2.13698	0.00659621	0
185348_at	Y75B8A.29	Y75B8A.29	1.27287	2.234	0.0266212	0
187538_at	ipp-5	C09B8.1	1.27213	1.96113	0.0308463	0
191010_s_at	kqt-2	M60.5	1.27206	2.01588	0.00932988	0
175732_at	add-1	F39C12.2	1.27047	2.88065	0.0089084	9.17865e-06
191432_at	pmk-1	B0218.3	1.27045	1.59501	0.0316679	0.000156683
175778_s_at	flp-2	W07E11.3	1.26958	2.53846	0.0302787	0
172025_x_at	nrf-6	C08B11.4	1.26785	1.50541	0.034782	0.000939913
189072_at	tag-96	M01D7.4	1.26688	1.63552	0.0345249	0.00188042
180698_s_at	inx-15	R12E2.9	1.26582	3.29095	0.0427014	0
181992_s_at	daf-16	R13H8.1	1.26516	1.47056	0.0389237	0.0147641
193501_s_at	rhi-1	F46H6.1	1.26248	1.88422	0.0444106	0
176072_at	nhr-122	Y41D4B.9	1.26231	1.44814	0.0413622	0.004204
190024_at	nas-24	F20G2.4	1.26222	1.3227	0.000734315	0.0166972
173161_at	C06H5.7	C06H5.7	1.26182	2.16995	0.0325706	0
192123_at	rsd-3	C34E11.1	1.26161	1.80879	0.0134344	0
190698_at	acc-2	C53D6.3	1.26122	1.20529	0.00209929	0.0181983
181967_at	flp-24	C24A1.1	1.26106	1.72261	0.0119847	9.17865e-06
188946_at	C16D2.1 | jun-1	C16D2.1 | T24H10.7	1.26098	3.58577	0.00973463	0
184117_at	Y12A6A.2	Y12A6A.2	1.26025	2.07	0.0403878	0
172403_x_at	math-27	F36H5.2	1.25938	2.8332	0.0306764	0
187608_s_at	Y55F3AM.10	Y55F3AM.10	1.25929	2.85459	0.00411952	0
191844_at	ceh-7	C34C6.8	1.25784	1.18764	0.0111638	0.0274373
192344_at	C28G1.5	C28G1.5	1.25593	4.01501	0.0160509	0
173399_s_at	lin-17	Y71F9B.5	1.25547	5.33919	0.00576334	0
172701_x_at	col-125	C29F4.1	1.25495	1.81894	0.00574928	0
172153_x_at	unc-44	B0350.2	1.25464	1.64972	0.0186361	6.52108e-05
185357_at	Y37D8A.16	Y37D8A.16	1.25368	5.24059	0.0273985	0
188393_at	flp-10	T06C10.4	1.25286	2.62445	0.0149454	0
192400_at	kqt-3	Y54G9A.3	1.25258	1.57746	0.00172848	0
192490_at	ZK337.2	ZK337.2	1.25255	2.04629	0.0303744	0
186446_at	pnk-1	C10G11.5	1.25194	1.29002	0.0210808	0.00975492
194089_s_at	mec-9	C50H2.3	1.25128	2.64328	0.0145881	0
193606_at	tag-81	T14G12.2	1.25047	1.84642	0.0397815	0
173226_s_at	aex-6	Y87G2A.4	1.2504	1.79634	0.0135868	7.7929e-05
188128_at	C50B6.7	C50B6.7	1.2503	4.203	0.0274384	0
188202_s_at	lin-59	T12F5.4	1.25005	1.32333	0.0109834	0.00178334
179724_at	F53C3.4	F53C3.4	1.24802	1.45036	0.0170949	0.00142386
192349_at	F48F7.5	F48F7.5	1.24755	3.10974	0.0416788	0
173604_at	C14A11.9	C14A11.9	1.24754	1.25935	0.0121641	0.0034659
193669_s_at	smf-1	K11G12.4	1.24673	1.92489	0.0455399	0
184796_s_at	exc-9	F20D12.5	1.24651	2.0429	0.0272269	0
181014_at	C39H7.4	C39H7.4	1.2463	4.39613	0.00315589	0
176453_at	ugt-31	Y39G10AR.6	1.24622	1.79923	0.0171275	0
182703_s_at	T27A3.1	T27A3.1	1.24577	2.05976	0.00854155	0.000276653
175856_at	T13G4.4	T13G4.4	1.24551	2.4858	0.0433747	0
182292_at	aex-6	Y87G2A.4	1.2442	2.19862	0.0118484	0.000122668
191652_at	F22B8.6	F22B8.6	1.24335	2.21952	0.0260391	0.000257786
185615_at	dnj-14	K02G10.8	1.24175	1.51145	0.0263219	0.00107801
185098_s_at	Y64G10A.6 | 21ur-1293 | 21ur-1647 | 21ur-391 | 21ur-841	Y64G10A.6 | Y64G10A.15 | Y64G10A.26 | Y64G10A.32 | Y64G10A.131	1.24169	1.43413	0.0234925	0.000281219
193355_at	T09E8.4	T09E8.4	1.24134	1.33858	0.0480699	0.00079867
174167_at	F53C3.6	F53C3.6	1.24112	1.40731	0.0397744	0.00303711
176195_at	snt-3 | Y75B7AL.2	Y75B7AL.3 | Y75B7AL.2	1.24097	1.26072	0.028578	0.0151759
175224_at	Y67D8B.4	Y67D8B.4	1.23892	2.83765	0.0341964	0
174989_at	puf-9	W06B11.2	1.23708	1.68858	0.0338551	0
178357_at	sid-2	ZK520.2	1.23445	2.87139	0.00794167	0
174353_at	F28C1.1	F28C1.1	1.23439	1.94765	0.0246932	0
187632_at	sor-1	ZK1236.3	1.23424	1.27862	0.0454236	0.00475123
192519_s_at	klp-4	F56E3.3	1.2339	2.42545	0.00957492	0
172309_x_at	C08E3.1	C08E3.1	1.23201	16.4395	0.0164196	0
174361_at	F43G6.4	F43G6.4	1.23094	1.50882	0.0211501	0.00199788
192231_at	nhr-56	F44C8.6	1.23085	1.42941	0.0268998	0
172426_x_at	F20A1.1	F20A1.1	1.22927	2.50555	0.013191	0
179602_at	C18E9.5	C18E9.5	1.22748	1.92803	0.0396965	0
177981_at	Y69H2.1	Y69H2.1	1.22343	1.72424	0.0474944	2.39607e-05
191007_at	nhr-204	R02C2.4	1.22167	2.04159	0.0414262	0
192734_at	rgl-1	F28B4.2	1.22126	1.32037	0.0127201	0.00184464
188299_at	lin-17	Y71F9B.5	1.22032	5.14433	0.0214225	0
192064_s_at	flr-1	F02D10.5	1.21782	1.8312	0.0319414	8.19414e-05
176044_at	Y41D4B.16	Y41D4B.16	1.2171	11.1451	0.0333494	0
187747_at	unc-82	B0496.3	1.21696	1.82229	0.0218396	0
174092_at	C16D9.9	C16D9.9	1.21582	5.0052	0.0215193	0
175707_s_at	sem-4	F15C11.1	1.21484	5.57413	0.0179065	0
173599_s_at	Y48G10A.3	Y48G10A.3	1.21446	1.34648	0.00178014	0.0124586
188630_at	cal-2	C18E9.1	1.21422	2.78392	0.0465683	0
172386_x_at	nlp-30	B0213.5	1.21417	6.04638	0.0129028	0
185846_at	unc-83	W01A11.3	1.21383	2.73632	0.0304778	0
184332_at	fbxb-77	Y17G9B.7	1.21298	1.16587	0.0128483	0.0357257
188687_s_at	ctl-2 | Y54G11A.7	Y54G11A.5 | Y54G11A.7	1.21089	4.47173	0.0349386	0
187829_s_at	tag-234	F55C12.7	1.21061	3.79829	0.0259036	0
173297_at	Y48G8AL.13	Y48G8AL.13	1.20982	1.57702	0.00509445	0.00054371
175251_s_at	F47G4.4	F47G4.4	1.20825	1.72129	0.0294536	0.000388511
178737_at	K08C7.6	K08C7.6	1.20666	1.32354	0.00128261	0.00165251
182526_at	srab-8	C36C5.2	1.20524	1.12815	0.0353048	0.0452158
188026_at	nex-1	ZC155.1	1.20344	1.35587	0.0266758	0.001293
175049_s_at	deg-3	K03B8.9	1.20198	2.44547	0.0201791	0
172962_at	gpc-1	K02A4.2	1.20106	3.31653	0.0189187	0
184854_at	fbxa-86	Y9C9A.12	1.1992	1.22151	0.0231083	0.0359179
193740_at	ncs-2	F10G8.5	1.19826	3.47059	0.0495382	0
189051_at	pin-2	F07C6.1	1.19765	2.79377	0.0455399	0
182244_at	F21A9.1	F21A9.1	1.19725	1.2101	0.0309344	0.0497922
178922_at	T28F4.5	T28F4.5	1.1972	2.23292	0.0128887	0
189188_at	C49C3.4	C49C3.4	1.19649	1.99879	0.0371407	0
183786_at	tbc-18	F41D9.1	1.19614	1.79569	0.0415163	0
192427_s_at	rab-3	C18A3.6	1.19452	1.83343	0.037914	0
173277_at	K07B1.8	K07B1.8	1.18626	1.42987	0.0450276	1.63502e-05
188726_at	clp-1	C06G4.2	1.18145	1.3163	0.00598263	4.80581e-05
193946_s_at	gly-13	B0416.6	1.18125	1.28382	0.0460846	0.00443726
186472_at	cpi-2 | R01B10.3	R01B10.1 | R01B10.3	1.17913	1.40525	0.0280388	0
192756_s_at	gpdh-2	K11H3.1	1.1787	1.8223	0.0316383	0
194132_at	inx-20 | nhr-69	T23H4.1 | T23H4.2	1.17777	1.90598	0.0330138	0
173819_s_at	scd-1	H20J18.1	1.17549	1.37532	0.0172097	0.000261192
174862_at	hlh-30	W02C12.3	1.16877	1.97934	0.014179	0
175141_at	C35E7.11	C35E7.11	1.16859	1.75715	0.0206867	0
182024_at	pfn-2	F35C8.6	1.16254	1.98193	0.0246871	2.39607e-05
184411_at	C12D12.1	C12D12.1	1.15838	2.68935	0.0345038	0
177463_at	dod-19	ZK6.10	1.15553	2.08781	0.0111365	0
187014_at	dyf-14	F35D11.11	1.15259	1.32647	0.0304684	0.00199788
177670_at	ttr-48	ZC64.2	1.14428	3.07551	0.0454875	0
184159_at	T05E12.6	T05E12.6	1.14353	3.11478	0.0291556	0
182088_s_at	F57F4.4	F57F4.4	1.14125	1.55622	0.0343153	0.00147148
193836_s_at	clec-50	W04E12.8	1.13364	1.49506	0.0465944	9.17865e-06
187188_s_at	exl-1	F26H11.5	1.13076	1.58742	0.0494639	3.57786e-05
