# Supplementary material for: Dynamically-expressed prion-like proteins form a cuticle in the pharynx of Caenorhabditis elegans
Source: Biol Open. 2014 Oct 31;3(11):1139–49. doi: 10.1242/bio.20147500 (PMC4232772; doi:10.1242/bio.20147500)
Supplement: Supplementary Material [file supp_bio.20147500_TABLE_S2.xlsx]

## Sheet: Sheet1
ProbeSetID	Symbol	Sequence Name	FC L4Leth/L4	FC L4Leth/Adult	FDR L4Leth/L4	FDR L4Leth/Adult
175025_at	dpy-10	T14B4.7	-42.0984	-1.73311	0	0.00386002
177325_at	R57.2	R57.2	-38.5641	-1.67689	0	0.0210278
188200_at	dpy-10	T14B4.7	-38.0164	-1.75609	0	0.00272317
173635_at	dpy-6	F16F9.2	-28.3195	-7.21939	0.000139134	0
178006_at	F25D1.3	F25D1.3	-27.4351	-1.80233	0	0.000415502
186250_s_at	C32D5.12	C32D5.12	-26.9033	-1.79738	3.36722e-05	0.0387108
174029_at	peb-1	T14F9.4	-25.7248	-2.06388	0	9.17865e-06
185591_at	H41C03.1	H41C03.1	-23.492	-3.45774	0	0
187987_at	fkb-7	B0511.1	-22.1038	-2.42254	0	2.39607e-05
193656_s_at	fkb-5	C50F2.6	-20.6164	-2.01908	0	0.00872862
178552_at	C33B4.2	C33B4.2	-18.6897	-1.60687	0	0.000184634
178930_at	F19H8.2	F19H8.2	-15.7763	-1.73161	0	0.00209631
181587_at	R01H10.4	R01H10.4	-15.4574	-3.94479	0	0
183234_s_at	ZC449.2	ZC449.2	-15.3893	-1.43592	0	0.00642852
193058_at	let-653	C29E6.1	-14.0545	-2.23996	0	0
184019_at	C01F1.3	C01F1.3	-13.1207	-2.42848	0	0
179569_at	F55C9.5	F55C9.5	-12.8173	-1.52321	0	0.0323269
176543_at	cdh-12	Y71D11A.1	-12.7367	-1.34333	0	0.00350755
186267_at	H14E04.1	H14E04.1	-11.9062	-1.70321	0	0
186502_at	Y38H6C.16	Y38H6C.16	-11.4168	-1.28976	0	0.0192398
175363_at	F13G3.3 | F13G3.12	F13G3.3 | F13G3.12	-10.684	-1.70688	0	0.00447922
179491_at	ZK669.2	ZK669.2	-10.4084	-4.34379	0	0
180889_at	T17H7.1	T17H7.1	-9.63638	-1.39632	4.55129e-05	0.0479332
183942_s_at	T14B4.5	T14B4.5	-8.97153	-2.7927	4.55129e-05	0
186784_at	nhr-235	Y38E10A.19	-8.89025	-4.92823	0.000111414	0
192748_s_at	nhr-245	ZK1025.10	-8.56809	-2.21419	0.000139134	1.56323e-05
177671_at	K03D3.2	K03D3.2	-8.32425	-1.35818	0	0.0205267
178695_at	F53B3.6	F53B3.6	-8.22865	-1.82662	0	4.80581e-05
179502_at	T28D6.3	T28D6.3	-8.19282	-12.5422	0.000139134	0
180523_at	F47B10.5	F47B10.5	-8.09255	-2.48867	4.55129e-05	6.52108e-05
192205_s_at	cpt-6	W01A11.5	-7.8642	-2.10355	0	0
183138_at	C06A6.5	C06A6.5	-7.17667	-1.79505	0	0.00254209
187962_at	ins-35	K02E2.4	-7.17205	-1.57681	0.000111414	0.00425683
189874_at	C54C8.4	C54C8.4	-7.15749	-1.39959	0	0.00640317
182693_s_at	T04A11.2	T04A11.2	-7.06745	-5.56013	4.55129e-05	0
191797_at	ZC449.2 | ZC449.3	ZC449.2 | ZC449.3	-7.06605	-1.29475	0	0.00442183
179570_at	F11E6.4	F11E6.4	-7.01647	-3.79064	4.55129e-05	0
190032_s_at	nas-37	C17G1.6	-7.00984	-1.6592	0	0
182387_at	Y37D8A.3	Y37D8A.3	-6.9001	-2.10006	0	0.000260296
181248_s_at	dpy-6	F16F9.2	-6.54362	-2.39168	0.00107496	0
190351_at	gly-11	Y75B8A.9	-6.40454	-1.97649	0	2.39607e-05
185275_at	cdr-5	K01D12.14	-6.40248	-9.79473	0.000266656	0
191910_at	T04A8.5	T04A8.5	-6.36855	-2.52627	4.19198e-05	4.80581e-05
182178_at	D1005.2	D1005.2	-6.35974	-2.75207	0.000139134	0
179727_at	Y43C5A.3	Y43C5A.3	-6.26001	-7.21793	0.000111414	0
192641_s_at	nhr-74	C27C7.3	-6.24261	-8.06388	0.000380763	0
183850_at	Y48E1B.8	Y48E1B.8	-6.05318	-8.32283	0.000270166	0
181745_at	fbn-1	ZK783.1	-5.94422	-1.26012	0.00046312	0.0081907
181436_at	F40A3.2	F40A3.2	-5.71686	-5.83061	0.000139134	0
176370_at	Y22D7AL.11	Y22D7AL.11	-5.65572	-1.92692	4.55129e-05	4.80581e-05
190564_at	ttr-28	R90.3	-5.5787	-2.54743	0.000139134	9.17865e-06
182257_at	lam-3	T22A3.8	-5.55604	-6.2729	0.000139134	0
181461_at	fbxa-190	F56C3.2	-5.47262	-1.70954	4.55129e-05	0.0210219
177796_at	C11H1.9	C11H1.9	-5.38573	-1.90007	0	0.000157512
175629_s_at	gly-6	H38K22.5	-5.36904	-1.74004	3.36722e-05	0
192332_s_at	dhs-27	C04F6.5	-4.91366	-2.7296	0.000139134	0
192511_s_at	nhr-113	ZK1025.9	-4.86717	-1.27328	0.000270166	0.00634925
178402_at	C01H6.8	C01H6.8	-4.82889	-1.38745	0	0.00746063
176531_at	Y71D11A.3	Y71D11A.3	-4.77927	-3.868	0	0
187602_at	C45G9.12	C45G9.12	-4.7621	-4.23397	0.000521447	0
184462_at	F46F11.7	F46F11.7	-4.69873	-1.35169	0	0.000515529
188624_at	dpy-19	F22B7.10	-4.64766	-2.13686	0.000111414	0.000868962
190173_s_at	mlt-4	ZC15.7	-4.6021	-1.42676	0	0.0017855
189982_at	col-149	B0024.1	-4.51561	-3.20938	0.00659752	0.00433695
177086_at	M79.2	M79.2	-4.50529	-1.3641	4.55129e-05	0.0399878
189100_at	clec-187	ZK896.6	-4.43323	-1.69677	0.000139134	0.00896595
188043_at	dpf-6	F44B9.1	-4.3941	-1.67032	0.000994129	0.0409415
171996_x_at	egl-15	F58A3.2	-4.36418	-1.44135	4.55129e-05	0.00205337
185173_at	F41E6.12	F41E6.12	-4.36089	-2.02262	0.000139134	0.000120858
177084_at	M79.2	M79.2	-4.29277	-1.31405	0	0.0312307
181717_at	Y54G9A.4	Y54G9A.4	-4.28537	-2.21679	0	2.39607e-05
189810_at	cyp-13A10	ZK1320.4	-4.27342	-2.22055	0.000378884	0
182747_at	R08E5.3	R08E5.3	-4.2186	-1.85599	4.55129e-05	0.000729417
190417_at	dhs-29 | F27D9.7	F27D9.6 | F27D9.7	-4.17535	-1.86448	0.000315418	0.000148855
183122_at	C45E5.1 | 21ur-2984 | 21ur-3725	C45E5.1 | C45E5.11 | C45E5.18	-4.16481	-2.05722	0.000233896	0.000740656
176675_at	F43H9.4	F43H9.4	-4.16342	-2.45826	4.55129e-05	0
188350_at	col-149	B0024.1	-4.14441	-2.99208	0.00624486	0.0034862
192404_at	scl-5	C39E9.2	-4.11671	-4.24505	0.000270166	0
186055_at	grd-10	F09D12.1	-4.11348	-11.7071	0.0093145	0
186733_at	F11G11.13	F11G11.13	-4.08498	-1.82982	0.000139134	4.80581e-05
180948_at	F52E1.5	F52E1.5	-4.0399	-2.65536	0.000380763	0.000273186
175655_s_at	gly-6	H38K22.5	-4.02263	-1.60483	0.000233896	2.39607e-05
184166_at	F43C9.1	F43C9.1	-3.99286	-1.81727	0.000204791	0.0035061
175572_s_at	H06O01.2 | ctg-1	H06O01.2 | H06O01.3	-3.94755	-2.15532	4.55129e-05	0
190288_at	AC3.5	AC3.5	-3.9116	-2.39788	7.32541e-05	0
174415_at	F53B3.5	F53B3.5	-3.88704	-1.96646	0.000233896	0
191616_at	F32G8.4	F32G8.4	-3.78485	-2.75371	0.000270166	0
172832_x_at	gly-6	H38K22.5	-3.73101	-1.59307	0.000139134	0.000149308
180242_at	srsx-18	C04E6.2	-3.6943	-1.33108	0.000102644	0.00720965
185837_at	F21C10.4	F21C10.4	-3.63978	-1.81774	0.000139134	0.000369389
187913_at	mab-10	R166.1	-3.63307	-1.31579	0.000139134	0.00163265
174077_at	C05D9.9	C05D9.9	-3.57842	-3.8079	0.00316123	0.000120858
177613_at	F57G8.7	F57G8.7	-3.57811	-1.8144	0.000139134	7.16612e-05
183309_at	K03H6.2	K03H6.2	-3.57068	-1.5906	0	0.000120858
191743_at	H06O01.2 | ctg-1	H06O01.2 | H06O01.3	-3.56135	-2.24195	4.55129e-05	0
173147_s_at	nhr-113	ZK1025.9	-3.56043	-1.33263	0.000764721	0.0114125
176903_at	Y23H5B.8	Y23H5B.8	-3.5542	-2.29212	0.000139134	0
175670_s_at	cyd-1	Y38F1A.5	-3.48974	-2.25836	0.000785548	0.000593201
191065_s_at	dnj-27	Y47H9C.5	-3.47671	-1.56821	4.55129e-05	2.39607e-05
192388_at	K08C7.1	K08C7.1	-3.4469	-1.69834	0.000139134	0.00275994
177481_at	F42G4.5	F42G4.5	-3.43927	-1.65076	0.000139134	0.00321071
193592_s_at	T01G5.1	T01G5.1	-3.39059	-2.07185	0.00100804	0.00360454
193118_at	T19B10.5	T19B10.5	-3.37177	-1.67097	0.000270166	0.00101925
188607_at	nit-1 | ZK1058.9	ZK1058.6 | ZK1058.9	-3.30566	-1.93698	0.000139134	0.000120444
181870_at	col-103	F56B3.1	-3.2675	-12.4373	0.00684309	0
194114_s_at	kal-1	K03D10.1	-3.25193	-1.23081	4.55129e-05	0.0369481
191064_at	dnj-27	Y47H9C.5	-3.23945	-1.27071	7.79487e-05	0.0314699
189453_s_at	F59A3.1	F59A3.1	-3.23666	-1.62604	0.000139134	0
186728_s_at	F19B10.10	F19B10.10	-3.22077	-3.58253	0.000139134	0
185495_at	C25E10.4	C25E10.4	-3.22034	-1.38609	0.000270166	0.00635688
176746_s_at	rfp-1 | R05D3.9	R05D3.4 | R05D3.9	-3.21185	-1.60156	0.000139134	0.0014452
179240_at	M03B6.1	M03B6.1	-3.20187	-3.24287	7.79487e-05	0
185954_at	Y54G11A.7	Y54G11A.7	-3.19672	-4.37532	0.000270166	0
183860_at	C53A5.13	C53A5.13	-3.18852	-3.60404	0.000270166	0
186130_at	F15B10.3	F15B10.3	-3.17059	-1.5115	0.000270166	0.00914752
181972_at	grd-3 | grd-13	W05E7.1 | W05E7.3	-3.12302	-9.64755	0.0210302	0
181947_s_at	clec-10	C03H5.1	-3.10057	-2.45835	4.55129e-05	0
177183_s_at	Y73B6BL.24	Y73B6BL.24	-3.0906	-3.0419	0.000270166	0
190178_s_at	sulp-2	F14D12.5	-3.06179	-2.89106	0.000139134	0
185073_at	K07C11.3 | K07C11.7	K07C11.3 | K07C11.7	-3.04543	-3.82344	0.000624822	0
176860_at	F36D3.1	F36D3.1	-2.99096	-2.90315	0	0
190396_s_at	aat-4	T13A10.10	-2.98798	-1.57778	0.000380763	0.0251766
172434_at	F53B3.5	F53B3.5	-2.9876	-1.65293	0.00046312	0.000749494
183794_at	ZK1225.1	ZK1225.1	-2.98663	-1.29556	4.55129e-05	0.0135034
176939_at	spp-23	Y34D9A.11	-2.97926	-2.94856	7.79487e-05	0
194138_s_at	egl-15	F58A3.2	-2.97457	-1.46948	0.000139134	0.000589611
182840_at	F53B3.5	F53B3.5	-2.96826	-1.78749	0.00107155	0.000229108
178750_at	F21G4.5	F21G4.5	-2.95557	-1.40022	0.000204791	0.00234456
179334_s_at	ZC412.3	ZC412.3	-2.95501	-1.57169	0	0
187900_at	gur-4	K09E4.5	-2.95424	-1.87868	4.55129e-05	0
183154_at	Y12A6A.1	Y12A6A.1	-2.93651	-2.66632	0.000922723	0
175993_at	gsto-1	C29E4.7	-2.93567	-2.08131	0.000139134	0
191873_at	cdr-7	K01D12.13	-2.92172	-3.21091	0.000739035	0
192086_s_at	Y51A2D.18	Y51A2D.18	-2.91808	-3.60307	0.0002721	0
174007_s_at	R07B7.5	R07B7.5	-2.91695	-2.43505	0.000417178	0
176637_s_at	C06H5.6	C06H5.6	-2.91412	-1.3924	0	0.00199477
177164_s_at	Y45G5AM.6	Y45G5AM.6	-2.88257	-1.6688	0.000139134	0.00444244
183190_at	C54E4.5	C54E4.5	-2.88248	-2.15289	0.000139134	4.80581e-05
184700_at	W08E12.1	W08E12.1	-2.87974	-2.04016	4.55129e-05	0
177762_at	abf-5	T22H6.5	-2.83582	-5.01447	0.0168345	9.17865e-06
185341_s_at	bcc-1	M7.3	-2.83342	-1.44501	0.001873	0.03929
174277_s_at	W01C8.1 | W01C8.5	W01C8.1 | W01C8.5	-2.83169	-1.70052	0.000972435	0.00466974
192808_at	K06A4.5	K06A4.5	-2.81467	-2.67724	0.000709558	2.39607e-05
175953_at	F41G4.8	F41G4.8	-2.81027	-1.86006	0.000139134	4.80581e-05
181343_at	C17F4.3	C17F4.3	-2.80487	-1.24442	4.55129e-05	0.0036139
174348_at	flh-2	C26E6.2	-2.79941	-4.14369	0.00046312	0
180474_at	grsp-4	F07C4.7	-2.79763	-1.78592	0.000472821	0.00153809
189680_at	far-5	F15B9.3	-2.79392	-1.37819	0.000448038	0.00532095
176918_at	M7.8	M7.8	-2.78795	-1.31466	0.000111414	0.0487878
188351_s_at	cyd-1	Y38F1A.5	-2.76639	-2.47499	0.000233896	0
180037_at	W04E12.7	W04E12.7	-2.76617	-1.70637	0.000111414	0
193751_at	T04G9.4	T04G9.4	-2.75569	-1.81013	0.000173887	2.39607e-05
172622_x_at	W04E12.7	W04E12.7	-2.74632	-1.69627	0.000270166	7.99823e-05
172650_x_at	his-18	K06C4.10	-2.73656	-1.50787	0.000315418	0.00704366
179435_at	T04B2.3	T04B2.3	-2.73252	-1.43182	0.000233896	0.0473555
173160_s_at	F36D3.1	F36D3.1	-2.69374	-2.22554	0.000139134	0
192492_at	sams-1	C49F5.1	-2.68421	-1.40797	0.000315418	0.00753087
190464_at	C45B11.6	C45B11.6	-2.68199	-1.29192	0.00482842	0.00857425
188356_at	col-98	F14F7.1	-2.67978	-13.7812	0.00928472	0
181701_at	ced-8	F08F1.5	-2.67033	-6.30902	0.000315418	0
185793_at	Y73F8A.26	Y73F8A.26	-2.66686	-1.42475	4.55129e-05	0.00094513
182621_at	F35B12.3	F35B12.3	-2.65869	-7.28107	0.018513	0
188729_at	tag-347	C25G4.4	-2.65832	-1.82073	0.000139134	9.17865e-06
178178_s_at	F36D3.1	F36D3.1	-2.6581	-2.49208	0.000139134	9.17865e-06
181520_at	rhy-1	W07A12.7	-2.64386	-3.37263	0.000316361	0
183536_at	Y4C6B.5 | 21ur-1022 | 21ur-347	Y4C6B.5 | Y4C6B.24 | Y4C6B.25	-2.63721	-2.86103	0.000139134	0
187234_s_at	Y110A2AL.9	Y110A2AL.9	-2.63544	-4.86036	0.00362925	0
181946_at	clec-10	C03H5.1	-2.63357	-2.21012	4.55129e-05	0
177163_at	Y45G5AM.6	Y45G5AM.6	-2.62611	-1.61538	0.000182121	0.00672155
187312_at	Y110A2AL.3	Y110A2AL.3	-2.62078	-4.10359	0.0015091	0
184850_at	F35F10.6	F35F10.6	-2.61197	-1.44279	0.000315418	0.0161414
190201_s_at	rab-6.2	T25G12.4	-2.61078	-1.45856	4.55129e-05	0.00210841
184450_at	fbxa-65	C17B7.11	-2.5988	-1.51706	0.000204791	0.00169778
186793_at	F35F10.11	F35F10.11	-2.5877	-1.45335	0.000417178	0.0261082
192627_at	R06B9.4	R06B9.4	-2.58728	-2.13805	0.00163936	7.64386e-05
188978_s_at	K10H10.2	K10H10.2	-2.5759	-2.68434	0.00177177	0
182338_at	T05E7.1	T05E7.1	-2.56896	-1.49449	0.00046312	0.0101929
173118_s_at	F08C6.2	F08C6.2	-2.5506	-2.38762	0.000139134	0
172733_x_at	his-5	F45F2.3	-2.55025	-1.55539	0.000764721	0.0143003
174420_at	F29C6.1	F29C6.1	-2.54369	-2.2144	0.000315418	9.17865e-06
178646_at	F33E2.4	F33E2.4	-2.5262	-3.99308	0.000341334	0
191373_s_at	dhs-20 | F35B12.3	F35B12.2 | F35B12.3	-2.52257	-1.55819	0.000517241	0.00983632
189870_at	Y49G5A.1	Y49G5A.1	-2.51891	-3.68372	0.000924525	0
191091_at	T21B6.2	T21B6.2	-2.50604	-6.74304	0.000270166	0
178395_at	C07B5.2	C07B5.2	-2.4949	-1.25784	0.0126423	0.0293395
193162_s_at	F08C6.2	F08C6.2	-2.4937	-2.86375	0.000361081	0
176434_s_at	Y105E8B.9	Y105E8B.9	-2.47499	-2.18525	0.000270166	0
194087_s_at	dkf-1	W09C5.5	-2.47184	-1.87271	0.000517241	0.000280416
188966_s_at	T28D9.4 | T28D9.7	T28D9.4 | T28D9.7	-2.46704	-1.50383	4.55129e-05	3.57786e-05
190547_at	Y110A7A.4	Y110A7A.4	-2.46393	-2.71109	0	0
181632_at	B0281.3	B0281.3	-2.46103	-2.34808	0.000517241	9.17865e-06
175554_s_at	K02G10.3	K02G10.3	-2.45511	-1.48185	0.000139134	0.000446258
189080_at	R02D3.1	R02D3.1	-2.45459	-2.54442	0.000270166	0
174326_s_at	C24A1.2	C24A1.2	-2.44868	-1.3437	7.79487e-05	0.00119028
174325_at	C24A1.2	C24A1.2	-2.43648	-1.23682	0.000139134	0.0286219
191776_at	ugt-9	T19H12.1	-2.43168	-4.0241	0.0112465	1.63502e-05
187318_at	lon-1	F48E8.1	-2.42218	-1.53404	0.00270702	0.0359615
191470_s_at	tag-10	C31C9.1	-2.41996	-3.8506	0.00448973	0
191627_at	F44D12.1 | F44D12.2	F44D12.1 | F44D12.2	-2.41679	-1.80619	0.000270166	4.80581e-05
189653_s_at	R08E5.2 | R08E5.3	R08E5.2 | R08E5.3	-2.40804	-4.02136	0.000139134	0
186473_at	C01B12.3	C01B12.3	-2.40716	-1.48662	0.000808051	0.00369566
177523_at	T24C2.5	T24C2.5	-2.39049	-1.47598	0.000139134	0.00598923
193034_at	gmd-2	F56H6.5	-2.38316	-1.20209	0.000417178	0.0422585
171981_x_at	ztf-6	W06H12.1	-2.38072	-1.88596	0.00207464	0.0183041
190520_at	abts-4	R03E9.3	-2.37688	-1.46402	4.55129e-05	0.00208434
174840_s_at	abts-4	R03E9.3	-2.37659	-1.48078	0.000111414	0.000390521
175235_at	clec-57	F08H9.6	-2.37365	-1.4997	0.00194217	0.0281659
181462_at	W03D8.8	W03D8.8	-2.36414	-3.72455	0.00347491	0
174697_at	F35D2.3	F35D2.3	-2.36045	-1.411	0.0052135	0.0137616
191469_at	tag-10	C31C9.1	-2.34799	-4.32718	0.00564958	0
194144_s_at	rab-6.2	T25G12.4	-2.33875	-1.37541	0.0011017	0.013743
187019_at	F37C12.10	F37C12.10	-2.33686	-2.00487	0.000500772	0.000103304
174434_at	T12G3.2	T12G3.2	-2.32173	-1.65872	0.00046312	0.00372143
185400_at	bcc-1	M7.3	-2.31724	-1.35074	0.00813653	0.032649
177879_at	T06G6.4	T06G6.4	-2.31595	-1.8334	0.000139134	0
182261_at	C23H3.2	C23H3.2	-2.31445	-1.61016	0.00046312	0
192493_s_at	sams-1	C49F5.1	-2.31179	-1.35852	0.000270166	0.0029527
181904_at	C41H7.1	C41H7.1	-2.30867	-2.48646	0.000139134	0
190185_at	D1005.1	D1005.1	-2.30522	-2.80384	0.000139134	0
180455_s_at	Y39G8B.2	Y39G8B.2	-2.30514	-4.23115	0.000139134	0
175587_at	D1005.1	D1005.1	-2.30499	-2.3439	0.000315418	0
193261_at	clec-245	C31G12.2	-2.30368	-2.61171	0.000315418	0
185101_at	T28A11.6	T28A11.6	-2.30163	-3.17654	0.00631447	0
183450_at	clec-1	F25B4.9	-2.28239	-2.79914	0.00317999	2.39607e-05
178913_at	C01H6.6	C01H6.6	-2.27534	-1.30975	0.000489221	0.0427326
185657_at	C14C6.12	C14C6.12	-2.26445	-1.15459	0.000233896	0.0316327
175027_at	F14D12.1	F14D12.1	-2.2542	-1.3439	0.000417178	0.0131442
174659_at	die-1	C18D1.1	-2.25181	-2.96643	0.00116075	0
193596_s_at	chd-3	T14G8.1	-2.24813	-1.5666	4.55129e-05	0
180358_at	F23C8.3	F23C8.3	-2.23135	-1.64038	0.000139134	0.000118545
190231_at	T01H8.2	T01H8.2	-2.22414	-1.17966	4.55129e-05	0.0490795
183111_at	pqn-48	K07D4.8	-2.22393	-1.33663	0.000139134	0.0249449
183544_at	K03H6.4 | clec-172	K03H6.4 | K03H6.7	-2.21983	-2.06972	0.000545632	0
183947_at	K02E7.6	K02E7.6	-2.21443	-2.79803	0.041618	0.00177491
186582_s_at	mis-12	Y47G6A.24	-2.21108	-2.12842	0.000139134	0.00098575
186257_s_at	C29H12.2	C29H12.2	-2.20993	-1.44821	0.000204791	0.0328265
186338_at	Y39C12A.9	Y39C12A.9	-2.20768	-1.41592	0.00046312	0.0354455
172671_x_at	his-38	K03A1.6	-2.20714	-2.1961	0.00054142	0
179424_at	spp-18	F27C8.4	-2.20033	-1.79325	7.79487e-05	0
179927_at	T07D3.4	T07D3.4	-2.19531	-1.46024	0.000417178	0.00756102
187410_at	his-60	F55G1.11	-2.19233	-1.93729	0.00118953	0.000353847
187634_at	B0303.11	B0303.11	-2.18874	-1.93872	0.00188305	0.000600997
178444_at	ZC302.3	ZC302.3	-2.1871	-1.41648	4.55129e-05	0.0180424
176775_at	K02G10.3	K02G10.3	-2.18592	-1.60766	0.000315418	0.000227221
190642_s_at	cal-3	M02B7.6	-2.16943	-2.76383	0.00278369	0
174792_s_at	B0303.11	B0303.11	-2.1561	-1.95109	0.00219661	0.000271411
173844_s_at	Y22D7AL.9	Y22D7AL.9	-2.15301	-1.53738	0.00193432	0.00208874
176479_at	Y43H11AL.2	Y43H11AL.2	-2.14958	-1.73212	0.000160406	7.7929e-05
178602_at	M04C9.1	M04C9.1	-2.14726	-2.72424	0.000928307	0
177064_at	Y55D5A.3	Y55D5A.3	-2.14557	-1.36131	0.000139134	0.0055469
179483_at	F16H6.5	F16H6.5	-2.13776	-1.63661	0.000756603	0.000131326
180345_s_at	K07H8.9	K07H8.9	-2.13749	-1.56411	0.000315418	0.00046323
174833_at	acs-1	F46E10.1	-2.1354	-2.18307	0.00131221	2.39607e-05
183238_s_at	set-20	W01C8.4	-2.13306	-1.3586	0.000139134	0.00332086
174645_at	R02F2.2	R02F2.2	-2.12785	-1.35368	0.000908591	0.0260097
179525_at	hrg-4	F36H1.5	-2.12695	-2.6637	0.00121884	0
176916_at	Y67H2A.9	Y67H2A.9	-2.11613	-2.11453	0	0
173859_s_at	tag-300	Y110A7A.12	-2.0781	-1.43498	0.00046312	0.00294771
175750_s_at	C31B8.8	C31B8.8	-2.07247	-4.61213	0.0180571	0
178955_at	F45D3.1	F45D3.1	-2.07051	-1.70936	0.000396807	0
173066_at	C25G4.10	C25G4.10	-2.06759	-2.64077	0.00675295	0
175866_s_at	Y69A2AR.32	Y69A2AR.32	-2.06674	-1.31711	0.000139134	0.0402387
192831_s_at	lec-4	C44F1.3	-2.06592	-1.16834	0.00031859	0.0382849
178615_s_at	T12G3.2	T12G3.2	-2.06432	-1.42852	0.000233896	0.00107198
173580_s_at	twk-42	W06D12.2	-2.0627	-1.73987	0.000298803	0.000121809
182871_at	T01C8.2	T01C8.2	-2.06175	-1.91857	0.00688415	0.000389079
175360_at	ceh-41	T26C11.5	-2.05962	-2.42611	0.000270166	2.39607e-05
181502_s_at	oac-54	W07A12.6	-2.04449	-3.06918	0.00177329	0
192640_at	nhr-74	C27C7.3	-2.04151	-2.1906	0.00046312	0
177544_at	F58E6.7 | F58E6.11	F58E6.7 | F58E6.11	-2.04128	-3.8683	0.0185992	0
192242_at	tba-6 | F32H2.6	F32H2.9 | F32H2.6	-2.04005	-1.50381	0.00147897	0.000568506
186818_at	fbxa-121	Y18D10A.18	-2.03773	-1.50585	0.000139134	4.80581e-05
178315_at	K08C7.7	K08C7.7	-2.03191	-1.20115	0.000176242	0.047706
186342_at	C07D10.5	C07D10.5	-1.99338	-2.10001	0.00458378	9.17865e-06
175553_at	K02G10.3	K02G10.3	-1.99107	-1.27668	0.000315418	0.00989597
175484_s_at	sec-15	C28G1.3	-1.98869	-1.69619	0.000139134	1.63502e-05
191188_s_at	tpst-1	Y111B2A.15	-1.98751	-1.35883	0	2.39607e-05
180362_at	K06A9.3	K06A9.3	-1.98696	-1.73917	0.000139134	0
188239_s_at	mab-21	F35G12.6	-1.98618	-1.44492	0.00357824	0.000390521
192345_s_at	F32H5.1	F32H5.1	-1.9828	-1.60342	0.000139134	0
190553_at	F01G10.7	F01G10.7	-1.97839	-1.54932	0.000380763	0.00142323
180212_at	C44B7.6	C44B7.6	-1.97429	-1.78298	0.00498526	0.00551803
184343_at	F55C12.6	F55C12.6	-1.9726	-1.76443	0.00237472	0.000198736
186003_at	F31F4.11	F31F4.11	-1.96949	-1.30538	0.00309256	0.0226912
187627_at	tag-83	F46F11.3	-1.96351	-1.36249	0.011431	0.0016439
178988_at	T08G5.1	T08G5.1	-1.96186	-1.97942	0.000139134	0
184156_at	K12B6.8	K12B6.8	-1.95337	-2.24432	0.00160846	0
182863_at	F35D2.3	F35D2.3	-1.9527	-1.5336	0.00740479	0.0039346
190450_s_at	F09C8.1	F09C8.1	-1.95097	-2.15103	0.00326969	9.17865e-06
175676_at	unc-84	F54B11.3	-1.94978	-1.44864	0.00054142	0.00388205
172761_x_at	his-1	T10C6.14	-1.94691	-1.25163	0.000212549	0.0335839
177683_at	F35E2.7	F35E2.7	-1.94214	-1.30959	0.00046312	0.000994613
187910_at	fat-3	W08D2.4	-1.9413	-1.61915	0.00121884	0.00127968
178039_at	set-10	F33H2.7	-1.93285	-1.9217	0.000770896	3.57786e-05
191042_at	nhr-181	F38H12.3	-1.92809	-3.00777	0.00131399	0
183359_at	F58E2.4	F58E2.4	-1.9277	-1.16953	0.000315418	0.0441621
181712_at	C04G2.10	C04G2.10	-1.92759	-1.36295	0.000270166	0.00426644
187180_at	C44C1.5	C44C1.5	-1.91179	-2.85209	0.00128272	0
173707_at	dnj-2 | B0035.1	B0035.2 | B0035.1	-1.9095	-1.78395	0.00450941	0.000433623
190975_at	gst-24	F37B1.1	-1.9083	-1.92424	0.00056765	0
176912_at	Y67H2A.9	Y67H2A.9	-1.90517	-1.92808	0.0011017	3.91699e-05
185855_s_at	ncx-1	Y113G7A.4	-1.90311	-1.69517	0.00215147	7.32656e-05
189227_at	W07B8.1	W07B8.1	-1.89972	-2.31856	0.00210371	0
194085_at	ver-4	F59F3.5	-1.88389	-1.38275	0.00107155	0.0029543
187609_s_at	F23F12.3	F23F12.3	-1.88082	-3.30623	0.019954	0
192417_at	acs-1	F46E10.1	-1.88044	-2.21146	0.00139343	0
175448_at	Y57G11C.36	Y57G11C.36	-1.86715	-1.37291	0.000270166	0.00311365
181664_at	R07E4.1	R07E4.1	-1.86095	-1.60639	0.000529121	0.000175555
187458_at	dnj-28	Y54E10BL.4	-1.85884	-1.75931	0.00156894	0.000536903
190053_at	aat-3	F52H2.2	-1.85753	-2.1056	0.000139134	0
182504_at	R08E5.1	R08E5.1	-1.8548	-2.10477	0.00046312	0
179599_at	ZK228.4	ZK228.4	-1.8517	-1.45289	0.00192426	0.0017898
192355_s_at	uev-3 | F26H9.5	F26H9.7 | F26H9.5	-1.85037	-1.5834	0.00227866	0.00195462
182498_at	H25K10.1 | 21ur-2928	H25K10.1 | H25K10.20	-1.84913	-1.34846	0.00083926	0.00199788
188165_at	skr-16	C42D4.6	-1.8476	-1.94245	0.000204791	0
185659_at	F14D12.1	F14D12.1	-1.84692	-1.37173	0.00056765	0.00331791
182728_at	C50F2.4	C50F2.4	-1.84514	-1.61282	0.000388791	0.00012367
174450_at	F52D10.2	F52D10.2	-1.84297	-1.85175	0.000908591	1.63502e-05
175290_at	C05D2.11	C05D2.11	-1.83335	-1.57829	0.000765915	0.000191933
173237_s_at	clp-7	Y77E11A.11	-1.82794	-1.91409	0.000315418	0
177144_at	nhr-114	Y45G5AM.1	-1.82589	-1.39856	0.00160854	0.0157672
185869_at	F35H10.3	F35H10.3	-1.82276	-1.86216	0.0145255	0.000121809
189155_at	C46C11.1	C46C11.1	-1.81687	-1.24471	0.000270166	0.0115082
174852_at	gei-8 | C14B9.3	C14B9.6 | C14B9.3	-1.81617	-1.54987	0.00659621	0.038785
188603_s_at	dpy-27	R13G10.1	-1.81392	-1.43277	0.000139134	0.0196821
183280_at	R07C3.3	R07C3.3	-1.81374	-1.33289	0.000517241	0.00443271
178716_at	atg-10	D2085.2	-1.81369	-2.1462	0.000139134	4.90347e-05
189922_at	clec-57	F08H9.6	-1.81326	-1.44946	0.0101101	0.0138955
188135_s_at	xol-1	C18A11.5	-1.81282	-1.71355	0.0112947	0.00348947
186459_at	ZK1240.5	ZK1240.5	-1.80373	-1.65816	0.00250449	4.80581e-05
186770_at	Y39F10A.1	Y39F10A.1	-1.80296	-1.57701	0.000517241	0.0017931
177006_s_at	Y54G2A.29	Y54G2A.29	-1.80264	-1.40669	4.55129e-05	0.000867371
190896_at	ttr-39	C04G2.1	-1.79648	-1.55992	0.000270166	0.000131326
180912_at	ztf-6	W06H12.1	-1.79314	-2.00473	0.00925534	0.00109353
188895_at	H11E01.2	H11E01.2	-1.79126	-4.203	0.00192444	0
173593_at	cblc-1	ZK546.17	-1.79013	-1.35344	0.00220392	0.0151775
184511_at	K11H12.5	K11H12.5	-1.78773	-1.49382	0.001873	0.0294856
192065_at	tag-303 | dop-4	C52B11.2 | C52B11.3	-1.77991	-1.26425	0.00297572	0.0224122
177128_at	H17B01.1	H17B01.1	-1.77773	-1.46144	0.000315418	0.000130133
192160_s_at	M03B6.2	M03B6.2	-1.77586	-1.4866	0.00534074	0.0108184
179051_s_at	ZK228.3	ZK228.3	-1.77469	-1.80216	0.0130593	0.000600997
177105_s_at	unc-84	F54B11.3	-1.76798	-1.68938	0.000139134	0
184271_at	K02E7.11	K02E7.11	-1.76683	-1.35039	0.00509499	0.0496129
185917_at	T28C12.2	T28C12.2	-1.76233	-1.74191	0.00223881	2.39607e-05
179505_at	NA	NA	-1.76072	-1.31875	0.00385985	0.00641416
193891_at	aco-1	ZK455.1	-1.76026	-1.34643	0.00150049	0.0107381
175424_at	C40H1.7	C40H1.7	-1.75844	-1.4433	0.0190214	0.0238899
186880_at	C25E10.10	C25E10.10	-1.75733	-1.40218	0.000315418	0.000372623
182361_s_at	C05D9.7	C05D9.7	-1.75667	-3.01399	0.00289295	0
190651_at	ugt-61	F39G3.1	-1.7438	-1.55493	0.00149537	0.00129035
185026_at	B0238.12	B0238.12	-1.73883	-2.02681	0.0255668	0.000103304
190560_at	R07E3.4	R07E3.4	-1.73856	-1.41431	0.00266597	0.0127035
172844_x_at	fipr-21	F41E7.5	-1.73713	-1.4358	0.000689125	0.00288334
190294_at	sdhd-1 | F33A8.6	F33A8.5 | F33A8.6	-1.73578	-1.48135	0.000477427	0.000283055
190962_s_at	gst-19	F37B1.8	-1.73565	-1.69152	0.00219617	0
182543_at	T20F7.3	T20F7.3	-1.72991	-1.99904	0.00411952	0.000433623
186940_at	gosr-2.1	B0272.2	-1.7299	-1.98365	0.00139297	0
177557_at	W01C9.1	W01C9.1	-1.72753	-1.3985	0.00836631	0.0125008
175649_s_at	rrf-1	F26A3.8	-1.72567	-2.04875	0.00299554	0.000126356
175838_at	hmg-3 | lin-35	C32F10.5 | C32F10.2	-1.72455	-2.10763	0.000569209	2.39607e-05
187233_s_at	clp-7	Y77E11A.11	-1.72056	-1.72032	0.000726127	0
187095_at	Y38E10A.22	Y38E10A.22	-1.71392	-1.61238	0.00729965	0.000355141
180541_s_at	C24G6.6	C24G6.6	-1.70825	-1.77875	0.00385985	1.63502e-05
181093_at	srx-21	F31F4.4	-1.70587	-1.5146	0.00314713	0.00130544
176505_at	Y14H12A.1	Y14H12A.1	-1.70289	-1.37684	0.00306109	0.00269062
185854_s_at	C30F12.1	C30F12.1	-1.7008	-1.54184	0.00074386	0.00551103
173538_s_at	M02D8.3	M02D8.3	-1.69308	-1.98413	0.000475666	3.69266e-05
173140_at	mlt-4	ZC15.7	-1.69244	-1.19416	0.000139134	0.00983632
192452_at	die-1	C18D1.1	-1.68989	-2.78602	0.00160862	0
184007_at	fbxc-33	R07C3.8	-1.68885	-2.24016	0.00529653	0
181406_at	flh-2	C26E6.2	-1.68797	-2.29544	0.00260194	0
184434_at	Y60A3A.16	Y60A3A.16	-1.68424	-1.92096	0.0152819	0.000542825
181098_at	ZK563.6	ZK563.6	-1.68312	-1.52088	0.00046312	0.000355554
173851_at	C06E7.3	C06E7.3	-1.68151	-1.3576	0.00212636	0.012967
182016_at	C27C12.4	C27C12.4	-1.68098	-1.36008	0.00115901	0.00912778
177991_at	T11B7.1	T11B7.1	-1.68078	-3.66878	0.001873	0
192651_s_at	ztf-21	Y48A6C.3	-1.67966	-2.8539	0.000545632	0
176238_at	set-27	Y71H2AM.8	-1.67801	-1.32363	0.000764721	0.00597181
192361_s_at	ndx-9	F13H10.2	-1.6776	-1.71151	0.000644843	5.01331e-05
175157_s_at	kin-33	DC2.7	-1.67757	-3.3362	0.00164262	0
173285_s_at	ncx-1	Y113G7A.4	-1.67745	-1.35058	0.00481996	0.0195819
189420_at	daf-9	T13C5.1	-1.67487	-1.63762	0.00213796	3.57786e-05
181611_at	rgs-5	B0336.4	-1.67384	-1.45951	0.000173887	2.39607e-05
183487_at	R05G6.5	R05G6.5	-1.66989	-1.46875	0.000981932	0.00235189
192760_at	twk-25	M04B2.5	-1.66567	-1.59444	0.00539212	3.05729e-05
178662_s_at	T23G7.2	T23G7.2	-1.66511	-1.38735	0.000270166	0.000873524
190783_at	tsp-16	F01E11.4	-1.66264	-1.9102	0.0151515	2.98232e-05
191887_s_at	cpr-5	W07B8.5	-1.6609	-1.47564	0.000356505	9.17865e-06
173986_at	F59B8.1 | F59B8.2	F59B8.1 | F59B8.2	-1.65971	-1.4904	0.0126039	1.63502e-05
188119_at	unc-122	F11C3.2	-1.65761	-1.44302	0.00146235	0.0171674
191290_at	crs-2	Y23H5A.1	-1.65759	-1.46438	0.000644536	0.0107312
181604_at	Y43F4B.7 | Y43F4B.10	Y43F4B.7 | Y43F4B.10	-1.65604	-1.77092	0.00195828	0
184456_at	lips-14	H17B01.3	-1.65575	-1.35812	0.00150049	0.00712577
193653_s_at	pcca-1	F27D9.5	-1.65118	-1.49165	0.00121884	0.000126356
191104_at	cup-4	C02C2.3	-1.64292	-1.32187	0.00164234	0.0158184
189940_at	ZC328.2	ZC328.2	-1.64093	-1.37177	0.00228545	0.00796404
176670_at	F44E2.10	F44E2.10	-1.63459	-1.79793	0.00046312	0.000558713
189380_at	F59B2.8	F59B2.8	-1.6325	-1.3141	0.00187773	0.0230708
173849_at	F13H10.3	F13H10.3	-1.63146	-1.87539	0.00361217	0.000152046
188914_at	ZK822.5 | ZK829.1	ZK822.5 | ZK829.1	-1.62885	-2.35131	0.00107155	2.39607e-05
184232_at	Y17G9A.3	Y17G9A.3	-1.62078	-2.67919	0.03868	0
189560_at	C46C2.2	C46C2.2	-1.61938	-1.58755	0.000517241	0.00035468
190619_at	C15C8.3 | C15C8.7	C15C8.3 | C15C8.7	-1.61666	-1.56257	0.00172325	0.000890024
175831_s_at	nhr-23	C01H6.5	-1.61453	-1.80573	0.00283726	8.81658e-05
172787_x_at	his-64	F22B3.1	-1.61431	-1.93418	0.0127514	7.32656e-05
175261_s_at	F25B4.2	F25B4.2	-1.6136	-2.02735	0.00555227	0
174909_at	flt-1	ZK783.4	-1.61331	-3.31764	0.00317981	0
175218_at	F59C12.4	F59C12.4	-1.61256	-1.99222	0.000139134	0
173779_at	C25A1.4	C25A1.4	-1.61237	-1.99743	0.000793974	0
174271_at	F55A11.1	F55A11.1	-1.6123	-1.3335	0.00135127	0.00410494
194130_s_at	nhr-23	C01H6.5	-1.61226	-2.03955	0.00457161	1.63502e-05
182801_at	ncx-8	C13D9.7	-1.60932	-1.94083	0.0177582	0.000151055
183376_at	Y39B6A.27	Y39B6A.27	-1.60771	-2.43626	0.00709326	0
189933_s_at	H17B01.1	H17B01.1	-1.60727	-1.60277	0.00295604	0.000149308
173002_s_at	F52H2.7	F52H2.7	-1.60721	-1.50679	0.00273329	0.000554863
192151_at	tsn-1	F10G7.2	-1.60681	-1.44574	0.00365988	0.00244462
177818_at	sdz-6	C43D7.5	-1.6054	-2.55216	0.0392398	0
183657_at	F26F4.8 | kbp-2	F26F4.8 | F26F4.13	-1.60531	-1.68375	0.0010468	0
175129_at	pqn-96	ZK1236.6	-1.60081	-1.61779	0.0008623	3.57786e-05
173702_at	imp-2	T05E11.5	-1.59539	-1.40964	0.00276737	0.00296088
182043_s_at	C01G8.6	C01G8.6	-1.59385	-1.30743	0.000378884	4.80581e-05
177979_s_at	pxd-1	C36E8.3	-1.59383	-1.374	0.00215027	0.000294168
172065_x_at	tufm-1	Y71H2AM.23	-1.59268	-1.23934	0.000176242	0.0159993
191583_s_at	F13H8.7	F13H8.7	-1.58905	-1.92713	0.00046312	0
171855_x_at	Y59A8A.3	Y59A8A.3	-1.58759	-1.71489	0.00463296	0
172183_at	H17B01.1	H17B01.1	-1.58558	-1.30268	0.000160406	0.000213658
173082_at	C37A5.1	C37A5.1	-1.58497	-1.51984	0.0168243	0.00771046
182164_s_at	C43H6.4	C43H6.4	-1.58416	-1.44078	0.00143136	0.00474402
189115_s_at	app-1	W03G9.4	-1.5836	-1.49071	0.000139134	0
189213_at	C56G2.5	C56G2.5	-1.58355	-1.32539	0.0319266	0.0123401
192093_s_at	ugt-60	C07A9.6	-1.58192	-1.65138	0.0239104	0.000695864
173043_at	plp-1	F45E4.2	-1.58064	-1.58424	0.00511783	0.00080357
191408_s_at	F13H10.3	F13H10.3	-1.58056	-2.0038	0.00401215	0.00256371
188399_s_at	jac-1 | 21ur-3954 | 21ur-4490	Y105C5B.21 | Y105C5B.292 | Y105C5B.403	-1.5793	-1.33613	0.00760272	0.0122534
190995_at	alh-9	F01F1.6	-1.57917	-2.01308	0.0111086	0
173805_at	sqv-7	C52E12.3	-1.57878	-2.49639	0.00762673	0
174945_at	C18A3.5	C18A3.5	-1.57698	-1.70042	0.0202555	0.00281015
180522_at	R11G1.2 | R11G1.7	R11G1.2 | R11G1.7	-1.56948	-1.34882	0.00152712	0.0209753
177045_at	Y55F3BR.6	Y55F3BR.6	-1.56695	-1.39515	0.00625328	0.00535413
188546_s_at	moc-1	T06H11.4	-1.56192	-2.12322	0.000417178	0
188618_at	nhr-237	Y46H3D.6	-1.55792	-1.93815	0.0180245	9.17865e-06
179454_at	C49C3.8	C49C3.8	-1.55719	-1.42843	0.0226884	0.00981419
174463_s_at	Y71G12B.23	Y71G12B.23	-1.55394	-1.18628	0.00903771	0.0240644
173755_at	R03D7.2	R03D7.2	-1.55291	-1.74863	0.00228655	0.000118545
188801_s_at	C25G4.10	C25G4.10	-1.5515	-2.13192	0.0250961	0
174606_at	utx-1	D2021.1	-1.55142	-2.33069	0.0142799	0.00094513
193466_s_at	cht-1	C04F6.3	-1.54888	-2.57216	0.024848	0
172679_x_at	his-46	B0035.9	-1.5487	-1.77035	0.00276893	0.000706242
175477_at	T23F11.4	T23F11.4	-1.54741	-2.87367	0.0144301	0
173176_at	sel-11		-1.54727	-1.64473	0.0496255	0.00186098
180406_at	F59D6.7	F59D6.7	-1.54471	-1.91161	0.0278497	0.000204501
175675_s_at	unc-84	F54B11.3	-1.54366	-1.42658	0.00352097	0.00598573
174849_at	F58G11.2	F58G11.2	-1.54347	-1.23781	0.000894746	0.0262692
193780_at	magi-1	K01A6.2	-1.54283	-1.71834	0.00225977	8.19414e-05
190926_s_at	C37A5.1	C37A5.1	-1.54267	-1.62308	0.00748191	0.000400353
174126_at	cpb-1	C40H1.1	-1.54198	-1.78204	0.00284321	9.17865e-06
174775_at	F57C7.1	F57C7.1	-1.54115	-1.31487	0.00149537	0.00384097
174746_at	rme-1	W06H8.1	-1.54017	-1.39299	0.0446355	0.0271965
182976_at	C24G7.4	C24G7.4	-1.53799	-4.27927	0.0464634	0
172994_at	ZK829.4	ZK829.4	-1.53523	-1.29699	0.00266039	0.0042931
189268_s_at	C15H9.7	C15H9.7	-1.53481	-1.84208	0.00759797	1.63502e-05
179411_at	F43G9.2	F43G9.2	-1.53375	-1.91257	0.00864365	3.05729e-05
181413_at	F31E8.4	F31E8.4	-1.53335	-1.52712	0.0024174	7.7929e-05
176124_at	tag-277	ZK652.3	-1.53304	-1.34095	0.00163202	0.00791552
182241_s_at	C04A11.2	C04A11.2	-1.53296	-3.50131	0.00116189	0
173073_s_at	T07D3.9	T07D3.9	-1.53218	-2.59001	0.00404747	0
193289_at	F33H2.3	F33H2.3	-1.5313	-2.27607	0.000139134	0
180774_at	F54B11.8	F54B11.8	-1.53115	-1.44764	0.00142669	7.64386e-05
187505_at	B0310.3	B0310.3	-1.53063	-1.63949	0.043009	3.05729e-05
185925_at	F54D10.9	F54D10.9	-1.52991	-1.26656	0.00607836	0.00637141
175357_at	gsy-1	Y46G5A.31	-1.52937	-1.52913	0.00853726	0.0301371
186026_at	rme-6	F49E7.1	-1.52665	-1.62103	0.000644843	0
183578_at	M01G5.3	M01G5.3	-1.52561	-1.58131	0.00131399	0.0269238
172649_x_at	his-61	F55G1.10	-1.52528	-1.31593	0.0153167	0.0244438
173850_at	eea-1	T10G3.5	-1.52412	-1.76878	0.00482149	0.00346263
175916_at	cct-3	F54A3.3	-1.52232	-1.36027	0.00499387	0.0124879
186263_at	F43C11.7	F43C11.7	-1.51822	-1.60186	0.00132089	0.000540834
176955_at	ech-7	Y105E8A.4	-1.51811	-1.2284	0.00046312	0.00746063
178405_at	C05G5.1	C05G5.1	-1.51777	-1.80412	0.0117665	0.000142195
177810_s_at	F28D1.2	F28D1.2	-1.51756	-5.85558	0.00619086	0
187743_at	ife-5	Y57A10A.30	-1.51665	-1.45233	0.0031327	0.000592544
191833_s_at	K08F4.3	K08F4.3	-1.51576	-1.76183	0.00131399	0
175237_at	gly-3	ZK688.8	-1.51568	-1.46001	0.00656975	0.00142643
172728_x_at	gpr-2	C38C10.4	-1.51515	-1.65234	0.00191622	0
175790_at	hpl-1	K08H2.6	-1.51457	-1.45062	0.0132886	0.0170321
192914_at	dhp-1	R06C7.3	-1.51404	-1.93983	0.0425838	0
176140_s_at	F42H10.6	F42H10.6	-1.51395	-1.55294	0.00115097	0
173700_at	T03D3.5	T03D3.5	-1.51246	-1.60849	0.00212322	0.000600997
191702_at	ttr-1	K03H1.6	-1.5103	-1.32549	0.00242624	0.025224
183563_at	F31D5.2	F31D5.2	-1.50991	-1.75865	0.0265094	0.000103304
172661_x_at	his-31	F17E9.12	-1.50894	-1.56408	0.00696193	0.000945517
182623_at	R07E4.1	R07E4.1	-1.50888	-1.37466	0.000111414	0.00152534
189642_at	B0238.10	B0238.10	-1.5076	-1.68923	0.000517241	0
190956_at	trxr-2	ZK637.10	-1.50463	-1.73922	0.00270304	0
192433_s_at	tsfm-1	F55C5.5	-1.50404	-1.38808	0.00135611	0.00166054
182544_at	C10E2.1	C10E2.1	-1.50236	-1.323	0.016789	0.0315297
192119_s_at	pccb-1	F52E4.1	-1.50102	-1.19019	0.00219661	0.0188882
175515_at	T22G5.3	T22G5.3	-1.50035	-1.78623	0.000537639	0
178004_at	F53A2.9	F53A2.9	-1.49842	-3.58579	0.0307963	0
175908_at	Y67D8A.3	Y67D8A.3	-1.49799	-2.45899	0.001873	0
174991_at	set-2	C26E6.9	-1.49641	-1.57064	0.00834366	0.000433623
179495_at	F16H6.6	F16H6.6	-1.49556	-1.60007	0.00624486	0.000280416
172758_x_at	his-48	B0035.8	-1.49364	-1.40876	0.0116043	0.0161294
194196_x_at	F54D7.6	F54D7.6	-1.49333	-1.43931	0.00185174	0.00201129
192114_s_at	ZK1127.10	ZK1127.10	-1.49289	-1.25016	0.000417178	0.00507612
172702_x_at	his-62	F55G1.3	-1.48944	-1.57253	0.00215027	0.00177197
181114_at	F52H2.5	F52H2.5	-1.48934	-1.49594	0.016208	0.00238298
189807_at	aqp-7	M02F4.8	-1.48918	-1.71512	0.0153169	1.63502e-05
184237_at	F43C11.8	F43C11.8	-1.48918	-1.29879	0.014587	0.0182523
191378_at	bre-5 | T12G3.4	T12G3.8 | T12G3.4	-1.48767	-2.03028	0.00704167	0
175249_s_at	eif-3.C	T23D8.4	-1.48621	-1.36265	0.00221494	0.005579
192972_at	ldh-1	F13D12.2	-1.48491	-1.42673	0.00340929	0.00418512
193873_at	Y43F4B.5	Y43F4B.5	-1.48436	-1.2736	0.00292678	0.0192398
181082_at	ZK563.5	ZK563.5	-1.48378	-1.49106	0.00844111	4.80581e-05
189599_at	lgc-45	W10G11.16	-1.48298	-1.54689	0.00460891	0.00151066
183357_at	Y50E8A.1	Y50E8A.1	-1.48134	-1.27902	0.00344735	0.0218529
175370_at	lin-31	K10G6.1	-1.47998	-1.5732	0.00988232	0.000656922
182630_at	F52D10.2	F52D10.2	-1.47996	-2.3832	0.0059895	0
183307_at	F16B12.6	F16B12.6	-1.47924	-2.86576	0.00797738	0
189190_s_at	R03D7.2	R03D7.2	-1.47773	-2.07085	0.00747135	0
188440_at	lam-3	T22A3.8	-1.47744	-1.78109	0.0136362	9.17865e-06
176128_at	tomm-7	ZK652.2	-1.47655	-1.38518	0.00241119	0.00285431
172860_x_at	his-33	F17E9.13	-1.47636	-1.40819	0.0073963	0.0104103
188776_s_at	rcq-5	E03A3.2	-1.47565	-1.34256	0.00474512	0.000567835
178414_s_at	dog-1	F33H2.1	-1.4684	-2.15409	0.0137149	0
190435_s_at	K08E4.6	K08E4.6	-1.46822	-1.54147	0.000139134	0.000348197
179735_s_at	M04G7.3	M04G7.3	-1.46734	-1.41784	0.00385985	0.000262872
173722_at	T06D10.2	T06D10.2	-1.46708	-1.89258	0.00347142	0
186807_at	ZK673.4	ZK673.4	-1.46641	-1.92298	0.00131399	0
192320_s_at	magi-1	K01A6.2	-1.46576	-1.60723	0.000233896	0.000575018
173893_at	rpt-1	C52E4.4	-1.46557	-1.36647	0.00301109	0.00140061
175805_at	him-3	ZK381.1	-1.46486	-1.86773	0.00784822	9.17865e-06
190645_s_at	cyn-15	Y87G2A.6	-1.46485	-1.68628	0.00624486	0.000540834
175429_at	imb-1	F28B3.8	-1.46478	-1.46869	0.0384613	0.0134741
193772_s_at	rnr-1	T23G5.1	-1.46366	-2.37099	0.00165317	0
172076_x_at	Y69A2AR.28	Y69A2AR.28	-1.46328	-1.38427	0.00145868	0.00449718
191089_at	R13.3	R13.3	-1.46322	-1.80036	0.0215465	9.60732e-05
173675_at	F59A3.4	F59A3.4	-1.46297	-2.42992	0.00841597	0
182746_at	B0554.5	B0554.5	-1.46282	-1.43166	0.00723775	0.000963695
183424_at	pst-1	M03F8.2	-1.46264	-1.6172	0.00156123	9.17865e-06
187025_at	Y57A10A.10	Y57A10A.10	-1.46188	-1.31349	0.0029215	0.0462608
173077_s_at	mus-101	F37D6.1	-1.46122	-1.87543	0.00248428	3.57786e-05
173956_s_at	rpb-7	Y54E10BR.6	-1.45984	-1.35835	0.00107155	0.00113383
187781_s_at	vang-1	B0410.2	-1.45958	-4.67616	0.00561333	0
174193_at	F46H5.2	F46H5.2	-1.45853	-1.3717	0.00511033	0.00321065
184142_s_at	nrde-3	R04A9.2	-1.45456	-2.1115	0.00149537	0.000519828
173376_s_at	apb-1	Y71H2B.10	-1.45447	-1.28388	0.000540299	0.0047261
181277_s_at	F52H2.1	F52H2.1	-1.45387	-1.49351	0.00193432	0.0123834
194036_s_at	gly-14	M01F1.1	-1.45238	-1.45035	0.0138125	0.000881464
193205_s_at	ppp-1	C15F1.4	-1.44562	-1.91167	0.000315418	0
183837_s_at	cdc-37	W08F4.8	-1.44507	-1.32783	0.000920191	0.00386766
191996_s_at	F47G4.2	F47G4.2	-1.44417	-3.45305	0.00248283	0
191549_at	ugt-42	F31F4.7	-1.44408	-1.24713	0.0444911	0.00322603
172721_x_at	ced-10	C09G12.8	-1.44403	-1.38697	0.0339015	0.00819682
191144_s_at	asg-1	K07A12.3	-1.44327	-1.40337	0.0229673	0.0089585
186919_at	Y113G7A.14	Y113G7A.14	-1.44126	-1.33229	0.0232981	0.0230577
188519_at	F59A7.8	F59A7.8	-1.44117	-1.36112	0.0111425	0.0173604
175376_at	T19A6.3	T19A6.3	-1.44102	-1.33612	0.00503347	0.00390722
185269_at	F55A12.2	F55A12.2	-1.44077	-1.66507	0.00107155	0
190216_s_at	F23H11.3	F23H11.3	-1.43819	-1.33606	0.000517241	0.00768951
188533_at	lbp-4	ZK742.5	-1.43694	-1.64477	0.00344035	0
183219_s_at	fbxa-154	B0391.6	-1.43637	-1.20913	0.0150765	0.0126863
184090_at	T21B10.1	T21B10.1	-1.43561	-1.21157	0.00157249	0.020478
176139_at	F42H10.6	F42H10.6	-1.43498	-1.58477	0.00165559	0
176876_at	CC8.2	CC8.2	-1.43464	-2.06335	0.040971	0.000829855
190476_at	pph-6	C34C12.3	-1.43449	-1.72495	0.0472007	0.00349309
183431_s_at	Y39B6A.34	Y39B6A.34	-1.43304	-1.42391	0.0139103	0.0119323
176324_at	Y22D7AL.9	Y22D7AL.9	-1.43091	-1.31817	0.0445478	0.0105429
181817_s_at	C32E8.9	C32E8.9	-1.43023	-1.91622	0.00530217	0
173233_s_at	Y51H4A.4	Y51H4A.4	-1.43014	-1.62545	0.0130593	0.000519828
190846_at	T09E8.3	T09E8.3	-1.42972	-1.41637	0.0103079	0.00211026
190490_s_at	tag-179	T24D1.4	-1.42937	-1.79385	0.0181153	2.39607e-05
184299_at	C41D11.1	C41D11.1	-1.42896	-1.97842	0.00944258	0
188989_s_at	R06A4.8 | Y54G11A.11	R06A4.8 | Y54G11A.11	-1.42874	-1.79739	0.00154553	0.000581516
188154_s_at	gex-2 | F56A11.6	F56A11.1 | F56A11.6	-1.42814	-1.4416	0.0082658	0.00368711
176240_s_at	tufm-1	Y71H2AM.23	-1.42636	-1.32164	0.000269308	0.00322868
173832_at	mut-7	ZK1098.8	-1.42565	-1.5828	0.00326426	0.000353847
174859_at	ncbp-1	F37E3.1	-1.42465	-1.92606	0.000396807	0
177766_at	F15D3.8	F15D3.8	-1.42425	-1.65227	0.00116189	0
181525_at	F09E5.7	F09E5.7	-1.42299	-1.2441	0.00072531	0.0017898
173926_at	pcca-1	F27D9.5	-1.42278	-1.18691	0.0110623	0.0294118
177558_at	F41E7.2	F41E7.2	-1.41952	-1.41587	0.0113582	0.000358122
186500_s_at	gly-3	ZK688.8	-1.41767	-1.30542	0.00046312	0.000513899
183322_at	C06A12.3	C06A12.3	-1.41718	-3.68926	0.0324263	0
183718_at	Y41C4A.2	Y41C4A.2	-1.41684	-2.40966	0.00480776	0
185219_at	F53E10.5	F53E10.5	-1.41645	-1.40533	0.0085278	0.00729182
172281_at	F31A9.2	F31A9.2	-1.41636	-4.06647	0.00253016	0
179687_at	spdl-1	C06A8.5	-1.41632	-1.64345	0.00358945	9.17865e-06
174700_at	K08H10.2	K08H10.2	-1.41579	-1.24185	0.0422575	0.0463227
191933_at	Y47D3A.29	Y47D3A.29	-1.4151	-2.20757	0.0345167	0
174037_at	lin-26 | lir-1	F18A1.2 | F18A1.3	-1.41478	-1.50455	0.0135734	0.000355554
179066_at	atg-4.2	ZK792.8	-1.41418	-1.99542	0.000726127	0
193071_at	F08D12.1	F08D12.1	-1.4136	-1.24374	0.0060399	0.000900042
180466_s_at	C05C8.1	C05C8.1	-1.4127	-1.31202	0.00531431	0.0405819
174575_at	unc-50	T07A5.2	-1.41074	-1.24029	0.00556871	0.0188027
181765_at	pst-2	F54E7.1	-1.41035	-1.40858	0.00172536	3.05729e-05
192100_at	apm-3	F53H8.1	-1.40778	-1.37551	0.0381356	0.00296099
172999_s_at	C41G7.9	C41G7.9	-1.40563	-1.47244	0.0218693	0.00235214
191683_at	C14F11.1	C14F11.1	-1.40472	-1.25263	0.00131399	0.00216403
173205_s_at	R06A4.8 | Y54G11A.11	R06A4.8 | Y54G11A.11	-1.40293	-1.50874	0.0018906	0.00094622
178259_at	F36A2.3	F36A2.3	-1.4014	-1.33964	0.0478411	0.00138032
184097_at	tag-340	F26F4.4	-1.39893	-1.54955	0.000931877	0.00177765
192546_at	cpb-1	C40H1.1	-1.39872	-1.90473	0.0495879	2.39607e-05
175461_at	his-2	T10C6.13	-1.3972	-1.16952	0.0027779	0.0486815
183443_s_at	C26B2.7	C26B2.7	-1.39709	-1.49996	0.000417178	0
173612_s_at	npp-20	Y77E11A.13	-1.39708	-1.16608	0.000315418	0.0320511
175090_at	C18E9.6	C18E9.6	-1.39701	-1.43323	0.0343724	0.0117925
181610_at	bath-13	F40B1.1	-1.39615	-1.5045	0.00451138	0.000189354
174917_at	swan-2	F53C11.7	-1.39559	-1.33569	0.00661554	0.00312443
189318_at	elo-2	F11E6.5	-1.39441	-1.19034	0.00206066	0.00730178
173267_at	pccb-1	F52E4.1	-1.39364	-1.42357	0.00308884	4.80581e-05
179891_s_at	T07D3.9	T07D3.9	-1.39267	-2.52266	0.0227911	0
173503_at	lin-53	K07A1.12	-1.39239	-1.8781	0.0112561	0
187691_s_at	npp-20	Y77E11A.13	-1.39195	-1.25374	0.00020678	0.0017898
185467_at	ctn-1	Y23H5A.5	-1.39018	-1.45288	0.0138675	0.000643338
184830_at	Y102A5C.2 | fbxa-207	Y102A5C.2 | Y102A5C.3	-1.38984	-1.61796	0.0197221	9.17865e-06
188802_at	dnj-13	F54D5.8	-1.38928	-1.55662	0.03868	0.00113313
174889_s_at	knl-1	C02F5.1	-1.38928	-1.70886	0.00851751	0
173775_at	rab-8	D1037.4	-1.38923	-1.61202	0.00143229	1.63502e-05
180916_at	C09D4.2	C09D4.2	-1.38885	-1.63514	0.0104215	9.17865e-06
187368_at	F54F2.9	F54F2.9	-1.38883	-1.60795	0.000472821	0
173653_at	rpn-10	B0205.3	-1.38756	-1.28872	0.0122054	0.00754539
191728_at	mek-2	Y54E10BL.6	-1.38652	-1.44733	0.00962006	9.17865e-06
192098_at	alh-11	F42G9.5	-1.38618	-1.41156	0.0073963	0.00179214
192298_at	ZC116.3	ZC116.3	-1.38575	-1.37625	0.0329514	0.0156156
175177_s_at	acdh-13	C28C12.9	-1.38525	-1.56509	0.00987236	0.000449695
184398_s_at	ZC204.14	ZC204.14	-1.38521	-1.46167	0.001873	0.00519307
189715_s_at	rab-14	K09A9.2	-1.38515	-1.24602	0.00185261	0.0321939
193192_at	ifa-3	F52E10.5	-1.38513	-1.22794	0.00841856	0.0464981
185126_at	pcbd-1	T10B11.1	-1.38473	-1.50174	0.00385985	9.17865e-06
175878_s_at	Y73B3A.13	Y73B3A.13	-1.38351	-1.64797	0.00250281	9.17865e-06
178457_at	F11C3.1	F11C3.1	-1.38345	-2.13349	0.0170562	0
176859_at	ZK616.3	ZK616.3	-1.38232	-1.52938	0.000764721	0
177782_s_at	T18D3.1	T18D3.1	-1.38184	-2.43667	0.0163205	0
180473_s_at	sec-3	F52E4.7	-1.3803	-1.41482	0.00343666	0.00100801
190674_at	T09A12.2	T09A12.2	-1.37922	-1.47989	0.0382799	0
172867_x_at	his-6	F45F2.13	-1.37876	-1.33672	0.0205319	0.0307119
178363_at	NA	NA	-1.37535	-1.26508	0.00494706	0.0285471
176101_at	T25D3.4	T25D3.4	-1.37535	-1.60745	0.0148608	0.000600997
182722_at	C11D2.7	C11D2.7	-1.37512	-1.27693	0.00165317	0.00180385
190796_s_at	F59B8.1 | F59B8.2	F59B8.1 | F59B8.2	-1.37477	-1.40265	0.00984364	0.000264221
189204_at	F26D11.1 | Y97E10AL.3	F26D11.1 | Y97E10AL.3	-1.37437	-1.71499	0.0058116	0.000594007
171950_x_at	T12G3.7	T12G3.7	-1.37237	-2.22541	0.00670064	0
192588_s_at	F33H2.5	F33H2.5	-1.37196	-2.72192	0.043734	0
192666_s_at	VF13D12L.1	VF13D12L.1	-1.37092	-1.88931	0.0162767	9.17865e-06
193287_s_at	mus-101	F37D6.1	-1.37056	-1.66825	0.00736398	0.000149308
174928_at	C10G11.7	C10G11.7	-1.36968	-1.34948	0.00678951	0.00415783
187340_s_at	gpr-1	F22B7.13	-1.36954	-1.55101	0.00669438	0
178062_at	K09E9.3	K09E9.3	-1.36852	-2.79459	0.00360094	0
174942_at	F42G9.1	F42G9.1	-1.36788	-1.26799	0.00438725	0.0151759
173254_at	smg-2	Y48G8AL.6	-1.36695	-1.69045	0.0057404	1.63502e-05
189218_at	cyp-14A4	R04D3.1	-1.36688	-1.21403	0.0290499	0.0140877
191747_s_at	W05E10.1	W05E10.1	-1.36688	-1.7166	0.0369251	2.39607e-05
192512_at	W01B6.3	W01B6.3	-1.3667	-1.39968	0.00707764	0.00119857
177876_at	F44G4.3	F44G4.3	-1.36598	-1.68416	0.00046312	7.32656e-05
190309_at	lin-26 | lir-1	F18A1.2 | F18A1.3	-1.36593	-1.76945	0.00876014	0
193048_at	rpn-12	ZK20.5	-1.36479	-1.30953	0.000417178	0.000454747
176239_s_at	Y119C1B.4	Y119C1B.4	-1.36462	-1.33072	0.00516243	0.00119422
188115_s_at	sqv-7	C52E12.3	-1.36451	-2.1532	0.0175762	0
186795_at	Y116F11A.4	Y116F11A.4	-1.36196	-1.33658	0.0205172	0.00343868
186554_s_at	Y116A8C.26	Y116A8C.26	-1.36177	-1.60528	0.0174123	0
189930_s_at	ncbp-1	F37E3.1	-1.36022	-1.88942	0.0172213	0
189036_s_at	pmr-1	ZK256.1	-1.36001	-1.56582	0.0337108	0.0010472
175107_s_at	tin-10	Y66D12A.22	-1.35909	-1.33799	0.00164858	0.000208037
178595_at	W03H9.2	W03H9.2	-1.35779	-1.32452	0.00532431	0.00140627
189612_at	H27A22.1	H27A22.1	-1.35745	-1.13105	0.00423797	0.0497784
178841_at	T22G5.3	T22G5.3	-1.35583	-1.89998	0.0267567	0.000700019
185516_s_at	F19B10.1	F19B10.1	-1.35581	-2.41	0.0462045	0
183969_at	tag-235	M03C11.4	-1.35573	-2.44356	0.0342802	0
175644_s_at	mdf-1	C50F4.11	-1.35559	-2.18274	0.004822	0
175436_at	R09F10.3	R09F10.3	-1.35438	-1.98766	0.0140537	0.000211736
187018_at	Y55B1AL.2	Y55B1AL.2	-1.35389	-1.30842	0.000417178	0.022634
191655_at	T13H5.8	T13H5.8	-1.35299	-1.65438	0.00352948	0
191292_s_at	cyc-1	C54G4.8	-1.35179	-1.23533	0.0185456	0.0388186
176059_at	C29E4.9	C29E4.9	-1.35068	-1.49471	0.0420765	0.00384767
193916_s_at	fkb-6	F31D4.3	-1.35027	-1.38618	0.00496961	0.000289551
188254_s_at	ath-1	K04G2.5	-1.34924	-1.32445	0.0167244	0.0160409
188953_s_at	atgp-2	C38C6.2	-1.3489	-1.3118	0.0115909	0.0123834
185491_at	F22E5.13	F22E5.13	-1.34859	-1.21846	0.030736	0.0465134
173912_at	swan-1	F53C11.8	-1.34839	-1.45762	0.0159851	0.000300987
175434_at	ash-2	Y17G7B.2	-1.34836	-1.3767	0.0433788	0.0445593
173539_at	eif-3.E	B0511.10	-1.3483	-1.23125	0.00423797	0.0129245
182565_at	F10G2.2	F10G2.2	-1.34781	-1.94415	0.00564125	0
189165_s_at	C10C6.6	C10C6.6	-1.34779	-1.27807	0.030869	0.0126182
177725_at	eor-2	C44H4.7	-1.34696	-1.62573	0.00400574	0.00389619
193552_s_at	adr-1	H15N14.1	-1.34609	-1.33963	0.00338248	0.0382081
175497_at	efn-4	F56A11.3	-1.3458	-1.75089	0.0420774	4.80581e-05
182614_at	tig-2	F39G3.8	-1.34551	-1.36689	0.0103459	0.00119422
175713_at	zyg-1	F59E12.2	-1.3446	-3.13499	0.0336199	0
193994_at	AH9.1	AH9.1	-1.34351	-1.37989	0.00417111	0.000444655
175139_s_at	R05D11.5	R05D11.5	-1.34345	-1.23451	0.00046312	0.000691794
174598_s_at	psa-4	F01G4.1	-1.3423	-2.07176	0.0112561	0
182982_at	F13G3.10	F13G3.10	-1.34137	-1.24675	0.000315418	0.0419184
174667_at	wnk-1	C46C2.1	-1.34096	-1.5422	0.0127091	0.0142542
187611_s_at	F53F10.3	F53F10.3	-1.33966	-1.65626	0.00268282	0
176279_at	Y71H2AM.6	Y71H2AM.6	-1.33823	-1.26418	0.000977052	0.0319494
193485_at	smu-1	CC4.3	-1.33819	-1.67339	0.0146176	3.05729e-05
192644_at	hsp-6	C37H5.8	-1.33814	-1.56062	0.0207496	0.000444655
185729_at	T03G11.6	T03G11.6	-1.33802	-2.0162	0.030583	0
183488_s_at	F25B4.5	F25B4.5	-1.33801	-1.62951	0.001873	0
172239_x_at	F22D6.9	F22D6.9	-1.33732	-1.62091	0.012115	0.000205307
192908_s_at	Y106G6H.14	Y106G6H.14	-1.33634	-1.47349	0.0156491	0.000519828
180924_at	F07C4.6	F07C4.6	-1.33625	-1.26355	0.0117701	0.00330645
174242_s_at	prs-2	T27F6.5	-1.33523	-1.34827	0.0142915	0.00247576
189200_at	unc-50	T07A5.2	-1.33469	-1.45871	0.0126045	0.00636169
181800_at	abcx-1	C56E6.1	-1.33435	-1.61392	0.0216364	0.000430607
192824_s_at	dnj-12	F39B2.10	-1.33408	-1.24007	0.0326433	0.0414902
192957_s_at	pri-1	F58A4.4	-1.33388	-2.27742	0.0319525	0
187618_at	gsy-1	Y46G5A.31	-1.33282	-1.50526	0.0209221	0.0295903
176264_at	F42H10.5	F42H10.5	-1.33222	-1.288	0.0163733	0.00738302
175487_s_at	atg-4.2	ZK792.8	-1.33169	-1.72708	0.00546264	0.000281219
187696_s_at	tin-9.1	C06G3.11	-1.33054	-1.36409	0.00207084	0.0142049
171732_x_at	lin-9	ZK637.7	-1.32895	-2.03152	0.0176395	0
171918_x_at	Y17G7B.10	Y17G7B.10	-1.32891	-1.33059	0.00784352	0.00559585
178762_at	F53A2.3	F53A2.3	-1.32848	-1.77958	0.00934716	0.000193814
187720_s_at	rrc-1	F47A4.3	-1.32808	-1.39135	0.0042822	0.000130133
173555_at	cra-1	R13F6.10	-1.32747	-1.27272	0.0442497	0.0296515
193234_at	M05B5.4	M05B5.4	-1.32681	-1.35381	0.022547	0.00573844
172022_x_at	Y73E7A.6	Y73E7A.6	-1.32671	-1.7863	0.0376808	0
172048_x_at	clh-5	C07H4.2	-1.32451	-1.50835	0.035238	0.000422681
186510_s_at	F45G2.8	F45G2.8	-1.3235	-1.38426	0.00423797	3.05729e-05
175236_at	T09B9.4	T09B9.4	-1.32341	-2.73596	0.0233343	0
187551_at	F09E5.8	F09E5.8	-1.32226	-1.21589	0.00219661	0.0302749
192416_at	rfc-2	F58F6.4	-1.32206	-2.53019	0.00710833	0
186736_at	smi-1	Y39A3CR.1	-1.32203	-1.74922	0.00149576	0
191761_at	T05H4.5	T05H4.5	-1.32172	-1.46563	0.00131399	0
191028_at	ars-2	F28H1.3	-1.32081	-1.46977	0.00131399	0
187041_at	Y38E10A.23	Y38E10A.23	-1.32079	-1.45788	0.0173721	0.000262872
173701_s_at	T03D3.5	T03D3.5	-1.32058	-1.59517	0.0416617	0.0302832
193039_s_at	pbs-5	K05C4.1	-1.32039	-1.17418	0.00102244	0.0218103
193033_at	F23A7.4	F23A7.4	-1.31942	-2.51558	0.00663428	0
191560_s_at	Y47H9C.7	Y47H9C.7	-1.31918	-1.62117	0.00576392	0.000103304
183872_at	F35G12.7	F35G12.7	-1.31918	-1.44908	0.00512058	0.000582033
191494_s_at	ZK1320.9	ZK1320.9	-1.31868	-1.34345	0.0114692	0.00251946
193889_at	mix-1	M106.1	-1.31506	-1.79699	0.0168345	0
187419_at	F54F2.7	F54F2.7	-1.31496	-1.60444	0.0230097	4.80581e-05
184692_at	C42C1.11 | C42C1.12	C42C1.11 | C42C1.12	-1.31488	-2.09727	0.00185902	0
192241_at	T25B9.9	T25B9.9	-1.31476	-1.26762	0.008544	0.00548376
172490_at	F39F10.4	F39F10.4	-1.31447	-1.45964	0.0378154	0.000600997
191143_at	asg-1	K07A12.3	-1.31381	-1.45543	0.00496961	0.000825045
173476_s_at	clh-5	C07H4.2	-1.31361	-1.4505	0.0151984	0.000513899
192867_s_at	F08G12.2	F08G12.2	-1.31361	-1.39234	0.00604325	0.0394224
192226_s_at	nsf-1	H15N14.2	-1.31328	-1.43334	0.00752861	0.00503516
176297_s_at	mab-20	Y71G12B.20	-1.31312	-1.65848	0.00526727	0
193983_at	W02B8.2	W02B8.2	-1.31248	-4.42546	0.041108	0
186584_s_at	cpsf-1	Y76B12C.7	-1.31246	-1.32349	0.00456384	0.0391823
179971_at	twk-2	T12C9.3	-1.31162	-1.27397	0.0229112	0.0344923
175586_at	hsb-1 | K08E7.1	K08E7.2 | K08E7.1	-1.31015	-1.34436	0.00500227	0.022137
173070_s_at	mix-1	M106.1	-1.31003	-1.65487	0.0126227	0
175843_s_at	ubc-9	F29B9.6	-1.30958	-1.73589	0.015215	0.000390521
173703_s_at	F25H5.6	F25H5.6	-1.30929	-1.35591	0.00046312	9.02746e-05
191846_s_at	sqv-4	F29F11.1	-1.3088	-1.77717	0.00860148	0
173133_s_at	cls-2	R107.6	-1.30832	-1.31085	0.0225194	0.0268852
176080_at	ZK370.8	ZK370.8	-1.30768	-1.34749	0.0307566	0.0180173
192580_s_at	D2085.3	D2085.3	-1.30731	-1.60038	0.00540006	0.00207165
189020_at	crn-1	Y47G6A.8	-1.30702	-2.15296	0.022659	0
180813_s_at	Y19D10A.4	Y19D10A.4	-1.30653	-1.60581	0.00663428	0.00903425
187232_at	C02B8.1	C02B8.1	-1.30606	-1.46117	0.041716	0.0105129
171886_x_at	cpl-1	T03E6.7	-1.30563	-1.25266	0.0294041	0.049906
187971_at	mes-6 | C09G4.4	C09G4.5 | C09G4.4	-1.30537	-1.83492	0.0371352	0.000558713
182438_s_at	C01G10.8 | C01G10.9	C01G10.8 | C01G10.9	-1.30533	-1.2437	0.00279572	0.00127218
191305_at	pgk-1	T03F1.3	-1.30479	-1.27847	0.00553421	0.00646662
179977_at	Y47D3A.1	Y47D3A.1	-1.30475	-1.57778	0.00624486	1.63502e-05
190568_at	tag-72 | F16C3.4	C25A1.3 | F16C3.4	-1.30473	-1.84979	0.00352334	0
177201_at	cogc-3	Y71F9AM.4	-1.30462	-1.8542	0.00630934	0
173047_s_at	arx-7 | Y54E10BR.1	M01B12.3 | Y54E10BR.1	-1.3045	-1.47686	0.00585973	0.000769517
182021_at	tin-13	DY3.1	-1.30428	-1.33116	0.00285282	0.00266265
172647_x_at	his-17	K06C4.5	-1.30362	-1.32414	0.024257	0.0129409
187629_at	coq-8	C35D10.4	-1.30355	-1.55015	0.000385001	8.19414e-05
191847_s_at	acdh-12	E04F6.5	-1.30304	-1.24479	0.00634521	0.00926518
190114_at	R13H4.2	R13H4.2	-1.30293	-1.18978	0.00995615	0.0294167
182715_at	K03H1.11	K03H1.11	-1.30185	-1.54287	0.0467363	0.00176846
182046_at	K07A1.10	K07A1.10	-1.3018	-1.19444	0.000417178	0.00355012
193044_s_at	math-33	H19N07.2	-1.30165	-1.68309	0.00698382	0
189714_at	rab-14	K09A9.2	-1.30117	-1.28754	0.00360737	0.00169898
173444_s_at	mag-1	R09B3.5	-1.29841	-1.41968	0.00679058	0.000151055
178390_at	C25G4.3	C25G4.3	-1.29711	-1.28667	0.00722303	0.0265796
193348_s_at	pas-7	ZK945.2	-1.29626	-1.55889	0.0120667	0.00326183
174188_at	npp-7	T19B4.2	-1.29588	-1.99836	0.00602037	0.000732645
172881_x_at	his-32	F17E9.10	-1.29545	-1.41602	0.00306079	0.00127575
190694_s_at	alh-6	F56D12.1	-1.29524	-1.67285	0.0193057	0.00156295
171843_x_at	npp-12	T23H2.1	-1.29482	-1.3728	0.0396762	0.00291138
176983_at	Y54G2A.27	Y54G2A.27	-1.29444	-1.1483	0.0110892	0.0476973
189792_s_at	imp-2	T05E11.5	-1.29413	-1.21737	0.0404329	0.018224
180465_at	C05C8.1	C05C8.1	-1.29411	-1.31413	0.000644843	0.0221648
181422_s_at	F52H2.7	F52H2.7	-1.29359	-1.41199	0.00526142	0.00297635
172279_x_at	Y51H4A.6	Y51H4A.6	-1.29358	-1.45516	0.0281188	0.000892238
188640_at	glit-1	F55D10.3	-1.29324	-1.49214	0.0221676	0.00166273
187113_at	apb-1	Y71H2B.10	-1.29231	-1.41789	0.00687742	7.99823e-05
173212_at	drh-1	F15B10.2	-1.29191	-1.68716	0.0460892	7.32656e-05
185871_s_at	C33C12.9	C33C12.9	-1.29162	-1.69525	0.0378063	0.00203085
176057_at	Y65B4A.1 | Y65B4A.8	Y65B4A.1 | Y65B4A.8	-1.29133	-1.70319	0.0446234	0
188432_s_at	F46C5.9	F46C5.9	-1.29085	-1.31226	0.000270166	4.80581e-05
191430_at	gst-32	Y53F4B.37	-1.2905	-1.88286	0.0109641	4.80581e-05
187517_s_at	Y55F3AM.13	Y55F3AM.13	-1.28957	-1.47572	0.000517241	0
179584_at	W04A4.5	W04A4.5	-1.28932	-2.31311	0.0475939	0
180553_s_at	Y48A6C.1	Y48A6C.1	-1.2878	-1.64326	0.00388402	1.63502e-05
194250_x_at	cct-4	K01C8.10	-1.28772	-1.18833	0.0113418	0.015137
175232_at	vps-26	T20D3.7	-1.28716	-1.4609	0.00476267	2.39607e-05
174551_at	dcn-1 | H38K22.8	H38K22.2 | H38K22.8	-1.28712	-1.42561	0.0285383	0.00362939
187707_at	F57C9.1	F57C9.1	-1.28612	-1.93392	0.0202762	0
176732_at	Y111B2A.4 | Y111B2A.5	Y111B2A.4 | Y111B2A.5	-1.28583	-1.44743	0.0220375	0.0339461
174004_at	nrs-1	F22D6.3	-1.28575	-1.33053	0.016475	0.000103304
173216_s_at	C43E11.11	C43E11.11	-1.28525	-1.49158	0.00544793	0.00094622
184595_s_at	mmab-1	C26E6.11	-1.2848	-1.19052	0.00698953	0.0210621
175485_at	rap-1	C27B7.8	-1.28453	-1.41728	0.0207741	3.57786e-05
188186_s_at	lin-25 | ccch-3	F56H9.5 | W05B10.2	-1.28389	-1.43172	0.0253454	0.000108461
182535_at	C50F2.3	C50F2.3	-1.28381	-1.64976	0.0144072	0
175604_at	cul-3	Y108G3AL.1	-1.28375	-1.41601	0.0267646	0.000803305
187586_at	gop-3	C34E10.1	-1.2824	-1.40269	0.00774846	0.000196796
172870_x_at	bli-4	K04F10.4	-1.28228	-1.75413	0.00814887	0
185419_at	abcf-3	F42A10.1	-1.2818	-1.35668	0.00761548	0.00347388
176633_at	JC8.5	JC8.5	-1.28122	-1.50539	0.00594842	0.000131326
175652_at	par-6	T26E3.3	-1.28107	-1.28555	0.0243008	0.00330199
193193_at	C37E2.3	C37E2.3	-1.28091	-1.28792	0.0478411	0.0148493
172918_x_at	hpl-2	K01G5.2	-1.28081	-2.0004	0.036767	9.17865e-06
175318_at	F33D11.12	F33D11.12	-1.28074	-1.81663	0.0166117	0.000147008
184203_at	smc-3	Y47D3A.26	-1.28013	-2.05854	0.0440707	0
181981_at	B0212.3	B0212.3	-1.27986	-2.96819	0.0206635	0
193514_at	F10C2.5	F10C2.5	-1.27933	-1.30898	0.0334221	0.0101929
172290_x_at	C53B7.6	C53B7.6	-1.27929	-2.74424	0.0447556	0
175474_at	let-381	F26B1.7	-1.27797	-1.25295	0.0424824	0.0114558
173704_s_at	W07B8.4	W07B8.4	-1.27793	-1.28959	0.0225066	0.0308082
188973_at	sca-1	K11D9.2	-1.27703	-1.65957	0.0207734	0.00284392
174455_s_at	mtk-1	B0414.7	-1.27696	-1.79383	0.0391472	0
191363_s_at	adm-4	ZK154.7	-1.27689	-1.70714	0.00766135	0
189004_at	let-418	F26F12.7	-1.2753	-1.37555	0.00278369	0.000720314
174000_at	ndx-6 | rsp-4	EEED8.8 | EEED8.7	-1.27494	-1.53012	0.0230506	9.60732e-05
179136_at	C45G3.5	C45G3.5	-1.27411	-1.88428	0.00965741	0
191090_at	daf-21	C47E8.5	-1.27363	-1.1784	0.00601364	0.0216339
175160_at	R04F11.5	R04F11.5	-1.27246	-1.70449	0.025194	0
181291_at	C34D4.4	C34D4.4	-1.27179	-1.16981	0.00390138	0.0026748
185589_at	Y49F6A.1	Y49F6A.1	-1.27178	-1.64141	0.00386221	0
171879_x_at	H17B01.4	H17B01.4	-1.27164	-1.43083	0.00503347	0
183430_at	Y39B6A.34	Y39B6A.34	-1.27049	-1.38895	0.0449873	0.0022019
176756_s_at	sago-2	F56A6.1	-1.27041	-1.19472	0.0472323	0.0128666
181418_at	F36D4.2	F36D4.2	-1.26965	-1.60146	0.00733431	0.000192081
179618_s_at	fbxa-93	W09G3.5	-1.26917	-1.38911	0.046118	0.00621052
173063_at	cogc-6	K07C11.9	-1.26843	-1.33206	0.0236458	0.0105129
192514_at	hint-1	F21C3.3	-1.26814	-1.14497	0.00446781	0.0442022
173857_at	emb-5	T04A8.14	-1.26802	-1.69284	0.00112541	0
174468_s_at	cogc-3	Y71F9AM.4	-1.26761	-1.61336	0.00479691	0
194048_at	B0250.5	B0250.5	-1.26746	-1.39683	0.00359534	0.00136011
188515_s_at	R151.7	R151.7	-1.26671	-1.41572	0.00322842	0.00625069
177293_s_at	Y37E11AL.3	Y37E11AL.3	-1.26637	-1.86481	0.0483678	0
184327_at	Y73F8A.31	Y73F8A.31	-1.26589	-1.19828	0.0239476	0.015558
190626_s_at	ZK829.4	ZK829.4	-1.26345	-1.21983	0.00981043	0.0128283
189655_at	F55H2.5	F55H2.5	-1.26334	-1.41104	0.0161899	0.00637553
185351_at	C40A11.7	C40A11.7	-1.26325	-1.13418	0.00347782	0.00353606
192382_s_at	D2023.5	D2023.5	-1.2624	-1.6489	0.00522216	0
192243_at	cct-1	T05C12.7	-1.26212	-1.28782	0.0156205	0.00140061
183276_at	F10E7.6	F10E7.6	-1.26211	-1.41572	0.00706162	7.32656e-05
179390_s_at	B0513.7	B0513.7	-1.26171	-1.4041	0.00831485	0.000444655
175654_at	zyg-9	F22B5.7	-1.26171	-1.86911	0.0232044	0
174656_at	ulp-2	Y38A8.3	-1.26147	-1.90607	0.0394275	0
171824_x_at	ftn-2	D1037.3	-1.26139	-1.20305	0.0220322	0.0395836
181108_at	dpf-4	F01F1.5	-1.26101	-1.28809	0.00305731	0.00254428
189481_at	cyp-34A5	B0213.10	-1.26096	-1.85554	0.0492798	0
185734_s_at	T24A6.16	T24A6.16	-1.26075	-1.56621	0.0104439	9.17865e-06
184519_s_at	cif-1	K08F11.3	-1.26025	-1.29721	0.0336254	0.0388609
173179_s_at	rnp-5	K02F3.11	-1.25945	-1.84276	0.00497844	9.17865e-06
186704_s_at	bag-1	F57B10.11	-1.25892	-1.4025	0.014999	0.00054207
179617_at	fbxa-93	W09G3.5	-1.25808	-1.39903	0.0251561	0.000420887
192550_at	rfc-4	F31E3.3	-1.25792	-1.9471	0.0160262	0
186650_at	Y55F3BL.2	Y55F3BL.2	-1.2576	-1.948	0.0256221	0
174507_at	ran-3	C26D10.1	-1.25733	-1.24889	0.016054	0.00080357
181848_at	F25G6.2	F25G6.2	-1.25715	-1.67806	0.00739649	9.17865e-06
180238_at	C09E7.5	C09E7.5	-1.25664	-1.61914	0.0497974	0.000342655
181571_s_at	Y53F4B.3	Y53F4B.3	-1.25655	-1.60334	0.0150604	0
177391_s_at	R166.3	R166.3	-1.25609	-1.15822	0.00444518	0.0227227
175749_s_at	pqn-21	C37A2.5	-1.25473	-1.34097	0.0256221	0.00313079
178554_s_at	C41G7.9	C41G7.9	-1.25231	-1.35158	0.00388402	0.000103304
192348_s_at	R02D3.5	R02D3.5	-1.25222	-1.27324	0.000708718	0.00819179
193264_s_at	usp-14	C13B4.2	-1.25137	-1.57226	0.00921173	0
185705_at	Y62E10A.2	Y62E10A.2	-1.25124	-1.33761	0.00447487	0.000600997
175886_at	F54A3.2	F54A3.2	-1.25038	-1.64303	0.0350822	0.000791369
188869_at	png-1	F56G4.5	-1.25037	-1.24053	0.00105892	0.00106037
182870_at	C10E2.2	C10E2.2	-1.25022	-1.2646	0.0376303	0.00555652
191072_at	F17E5.2	F17E5.2	-1.24911	-1.19525	0.01152	0.0182362
171963_x_at	cct-6	F01F1.8	-1.24819	-1.27282	0.0235461	0.0114645
193145_at	mtr-4	W08D2.7	-1.24799	-1.63326	0.0282023	0
192263_s_at	lir-3 | F37H8.3	F37H8.1 | F37H8.3	-1.24741	-2.11913	0.0154104	0
189777_at	C49H3.8 | C55F2.1	C49H3.8 | C55F2.1	-1.24716	-1.64102	0.0131991	0
187349_at	B0495.6	B0495.6	-1.24604	-1.32843	0.00345986	7.7929e-05
174125_at	hel-1	C26D10.2	-1.246	-1.25651	0.0356352	0.00255117
190976_s_at	K02B12.3	K02B12.3	-1.24585	-1.2644	0.0106568	0.00380259
175442_at	R05F9.9	R05F9.9	-1.24574	-1.85629	0.0206881	0
193884_at	tag-189	T04A8.12	-1.24454	-1.68826	0.00744621	0
179990_at	C06G3.8	C06G3.8	-1.2444	-1.49526	0.0158253	2.39607e-05
173324_s_at	T28D6.6	T28D6.6	-1.24335	-1.43315	0.00784361	9.17865e-06
192905_s_at	W02F12.5	W02F12.5	-1.243	-1.19522	0.0201542	0.0197777
189758_s_at	C25A1.4	C25A1.4	-1.24274	-1.61383	0.0227059	1.56323e-05
174205_at	prmt-5	C34E10.5	-1.24251	-1.47799	0.0338905	0.000600997
175482_at	C34E10.10	C34E10.10	-1.24181	-1.41544	0.00667131	0.00425924
191433_s_at	F01G4.3	F01G4.3	-1.2418	-1.62725	0.00999689	2.39607e-05
194156_s_at	fipr-17	Y48A6B.4	-1.24145	-1.42904	0.0356252	0.00136011
173353_s_at	Y67D2.6	Y67D2.6	-1.24063	-1.87517	0.0399483	0
184229_at	Y37D8A.10 | Y37D8A.11	Y37D8A.10 | Y37D8A.11	-1.24048	-1.40391	0.00205556	0.000867371
177088_at	JC8.7	JC8.7	-1.23938	-1.65278	0.047606	0
174099_s_at	Y39G10AR.20	Y39G10AR.20	-1.23866	-1.43393	0.0291106	2.26063e-05
176013_s_at	Y47C4A.1	Y47C4A.1	-1.23808	-1.46838	0.047099	0.0477569
175582_at	pme-3	F20C5.1	-1.23616	-1.70841	0.0482623	0
191993_at	M116.2	M116.2	-1.23609	-1.41601	0.00735386	0.000195681
192378_at	mppb-1	ZC410.2	-1.23584	-1.5362	0.040677	0.000611943
173930_s_at	C44B7.10	C44B7.10	-1.23558	-1.12632	0.00306397	0.0350859
173215_at	kle-2 | gsto-1	C29E4.2 | C29E4.7	-1.23547	-1.39175	0.0296936	0.00320968
183779_at	glrx-21	ZK121.1	-1.23525	-1.25512	0.00956236	0.00322119
175131_at	C42C1.13	C42C1.13	-1.23439	-1.69504	0.0307402	2.39607e-05
183087_at	T14B4.2	T14B4.2	-1.23429	-1.22105	0.00288879	0.0298219
189767_at	R05F9.6	R05F9.6	-1.23411	-1.28218	0.0209036	0.000348905
188769_at	C34B2.6	C34B2.6	-1.23343	-1.26928	0.00218186	0.000433623
173816_at	rnp-7 | K04G7.11	K04G7.10 | K04G7.11	-1.23305	-1.20655	0.0314493	0.0127112
183546_s_at	tag-203	K02F2.3	-1.23261	-1.50375	0.0355106	0.000583433
189273_at	F55A11.1	F55A11.1	-1.23219	-1.23604	0.00429949	0.00332343
192103_s_at	pas-3	Y110A7A.14	-1.23142	-1.3527	0.0202779	0.00136076
189712_s_at	dnc-1	ZK593.5	-1.23131	-1.38686	0.0476264	0.000449695
191654_at	prp-21	W07E6.4	-1.23118	-1.58758	0.0111576	0
190475_at	W07G4.3	W07G4.3	-1.23097	-1.33918	0.00500148	0.0440834
172869_x_at	bli-4	K04F10.4	-1.23079	-1.7554	0.00775589	0
172504_x_at	npl-4.1	F59E12.4	-1.23017	-1.42055	0.00482842	4.80581e-05
171882_x_at	uba-1	C47E12.5	-1.22973	-1.34622	0.0258191	0.000446258
174246_at	C17H11.2	C17H11.2	-1.22957	-2.01881	0.0375365	0
193710_at	T05H4.6a	T05H4.6	-1.22897	-1.43837	0.023527	0.000354597
187482_at	K10D2.4	K10D2.4	-1.22833	-1.9211	0.0289315	0
184246_s_at	eif-3.H	C41D11.2	-1.22818	-1.60683	0.026827	0.000149308
176488_at	Y39G10AR.21	Y39G10AR.21	-1.22803	-1.38174	0.0108963	0.00280078
188482_s_at	cct-6	F01F1.8	-1.22796	-1.26005	0.0115677	0.0121355
190927_at	C47C12.4	C47C12.4	-1.22701	-1.67092	0.0487851	1.63502e-05
174856_at	ZK353.1	ZK353.1	-1.22692	-1.85704	0.0418777	0
174194_at	C35C5.6	C35C5.6	-1.22565	-1.8451	0.0431484	0
182236_at	T08D10.3	T08D10.3	-1.22527	-1.24349	0.0140327	0.00482298
186868_at	Y77E11A.8	Y77E11A.8	-1.22518	-1.23889	0.03868	0.0316533
187064_at	R08D7.4	R08D7.4	-1.22513	-1.40153	0.0196525	0.000548367
187313_s_at	Y110A7A.19	Y110A7A.19	-1.22496	-1.52387	0.0218175	2.39607e-05
175327_at	tag-296	F49D11.9	-1.2246	-1.95985	0.0111638	0
192778_at	pas-2	D1054.2	-1.2244	-1.28002	0.0403763	0.00119422
191647_at	srh-247	C31B8.13	-1.22426	-1.28667	0.0349178	0.0125008
187087_at	D2005.3	D2005.3	-1.22407	-1.22049	0.00482606	0.0187748
193181_at	ubc-1	C35B1.1	-1.2239	-1.27916	0.012555	0.0408068
193326_s_at	ufd-2 | T05H10.6	T05H10.5 | T05H10.6	-1.2238	-1.26682	0.0129518	0.000433623
186529_at	Y116A8C.27 | Y116A8C.28	Y116A8C.27 | Y116A8C.28	-1.22356	-1.18494	0.0256642	0.0394539
187864_at	gfi-3	M163.4	-1.22326	-2.25885	0.0140347	0
173041_s_at	czw-1	F20D12.4	-1.22297	-1.72244	0.0108963	0
193157_at	swan-2	F53C11.7	-1.2223	-1.27095	0.0092223	0.00944705
183776_at	F01F1.2	F01F1.2	-1.22227	-1.46374	0.00233737	0
177096_at	cogc-3	Y71F9AM.4	-1.22183	-1.73997	0.0103783	0
172620_x_at	Y105C5B.12	Y105C5B.12	-1.2211	-1.21358	0.00329525	0.039862
192886_s_at	lrs-2	ZK524.3	-1.22055	-1.58732	0.00942236	1.63502e-05
175070_at	Y66D12A.7	Y66D12A.7	-1.22	-1.85747	0.0426657	0.000365163
191142_s_at	rad-23	ZK20.3	-1.21993	-1.77389	0.0031327	0
173108_at	rpb-10	Y37E3.3	-1.21861	-1.43348	0.0128584	0
193845_s_at	F57C7.1	F57C7.1	-1.21842	-1.65632	0.0113008	0
175517_at	K07G5.6	K07G5.6	-1.21818	-1.27404	0.0048181	0.0157012
188414_at	chp-1	Y110A7A.13	-1.21791	-1.34338	0.0270183	0.000545831
186901_at	srt-15	C50H11.10	-1.21727	-1.15874	0.0131476	0.02392
173655_s_at	rpn-1	T22D1.9	-1.21682	-1.4726	0.0223076	5.12146e-05
184293_at	npp-11	F53F10.5	-1.21587	-1.7699	0.00916564	0.000531006
191437_at	ifg-1	M110.4	-1.21579	-1.47579	0.0389264	4.80581e-05
187950_s_at	rpn-9	T06D8.8	-1.21527	-1.65001	0.00762214	0
172963_x_at	rpb-12	F23B2.13	-1.21489	-1.31648	0.0180982	0.00214654
188938_at	ddx-23	F01F1.7	-1.21421	-1.52707	0.0095056	0
186692_s_at	F35F10.12	F35F10.12	-1.21392	-1.17482	0.0295674	0.0239914
186889_at	Y18D10A.16	Y18D10A.16	-1.21388	-1.16536	0.0158185	0.0274126
182130_s_at	F59A3.4	F59A3.4	-1.21331	-2.11338	0.0336465	0
178534_s_at	T28D6.6	T28D6.6	-1.21326	-1.43434	0.0099207	1.63502e-05
173997_s_at	stl-1	F30A10.5	-1.21276	-1.52164	0.00687069	0
182638_at	ZK418.5	ZK418.5	-1.21211	-1.24161	0.03775	0.0155174
173976_at	ani-1	Y49E10.19	-1.21133	-1.78151	0.0122071	0
178910_at	srh-269	T03E6.5	-1.21092	-1.21281	0.0404435	0.0233898
174078_s_at	F11A10.2	F11A10.2	-1.21073	-1.4772	0.00424103	0
183821_at	F10E7.2	F10E7.2	-1.21062	-1.33194	0.0103459	0.000433623
173885_s_at	ubxn-2	Y94H6A.9	-1.21043	-1.47611	0.0149849	0.000541383
187678_at	C05D11.1	C05D11.1	-1.20976	-1.22293	0.0497223	0.0224798
187473_at	B0361.3 | B0361.7	B0361.3 | B0361.7	-1.20927	-1.26761	0.00256538	0.000787385
177606_at	F25H2.4	F25H2.4	-1.20921	-1.63589	0.0407362	0.000345786
191548_s_at	uba-1	C47E12.5	-1.20896	-1.35966	0.0103949	0.00348149
192169_s_at	cct-4	K01C8.10	-1.20819	-1.41163	0.0207287	2.39607e-05
194011_at	rpt-6	Y49E10.1	-1.20807	-1.22134	0.0080801	0.0025244
187543_s_at	nmt-1	T17E9.2	-1.20747	-1.38814	0.00242775	0.00153809
187012_s_at	Y17G7B.18	Y17G7B.18	-1.20662	-1.954	0.0438771	2.39607e-05
186857_at	arf-6	Y116A8C.12	-1.20647	-1.26041	0.0180569	0.0104151
191967_s_at	nrs-1	F22D6.3	-1.20585	-1.45616	0.0354362	4.80581e-05
175066_at	F19B6.1	F19B6.1	-1.20559	-1.28966	0.00501788	0.00314556
186893_at	sel-12	F35H12.3	-1.20531	-1.56757	0.0174394	0.000103304
174509_s_at	Y17G7B.10	Y17G7B.10	-1.20333	-1.25628	0.0465623	0.0141926
173382_s_at	cct-1	T05C12.7	-1.2029	-1.25843	0.00554678	0.00268551
183508_at	elpc-4	C26B2.6	-1.20277	-1.95515	0.0396965	0
176590_at	Y97E10AL.3	Y97E10AL.3	-1.20249	-1.37082	0.00228268	0
181225_at	F22B5.10	F22B5.10	-1.20203	-1.38772	0.0356188	9.17865e-06
188643_s_at	dnc-2	C28H8.12	-1.20114	-1.46694	0.0146608	9.43559e-05
171722_x_at	F56B3.11	F56B3.11	-1.20103	-1.30803	0.0221323	0.0114645
183353_at	immp-1 | mdt-21	C24H11.6 | C24H11.9	-1.20098	-1.53442	0.0427934	2.39607e-05
173852_s_at	tag-135	D1054.15	-1.19985	-1.88446	0.0257071	0
186674_at	ZK637.2	ZK637.2	-1.19924	-1.32697	0.0337404	0.000837967
187979_at	rpn-3	C30C11.2	-1.19774	-1.39078	0.00904944	9.17865e-06
192961_at	T27A3.2	T27A3.2	-1.19708	-1.56462	0.00582807	7.74943e-05
180071_at	W10D9.5	W10D9.5	-1.19678	-1.17582	0.00624533	0.00517974
174582_at	K08F4.2	K08F4.2	-1.19557	-1.29349	0.0202326	0.00353029
174181_s_at	frs-2	F22B5.9	-1.19515	-1.21731	0.00918875	0.0030113
182238_s_at	csn-1	Y59A8A.1	-1.19509	-1.8207	0.00630096	0
189876_at	F40F8.1	F40F8.1	-1.19423	-1.4098	0.0270305	0.000199692
192290_s_at	mrck-1	K08B12.5	-1.19339	-1.56492	0.0455399	0.000519828
186611_at	kel-8 | Y45G12B.3	W02G9.2 | Y45G12B.3	-1.1928	-1.22569	0.0357405	0.0239975
173244_at	F49C12.11 | F49C12.12	F49C12.11 | F49C12.12	-1.19265	-1.23514	0.0192176	0.0292732
192052_at	eft-1	ZK328.2	-1.19248	-1.43321	0.00152588	0
175757_s_at	fax-1	F56E3.4	-1.19241	-1.40145	0.022814	0.000740434
189757_s_at	M176.2	M176.2	-1.19194	-1.10053	0.0300694	0.0480416
187603_s_at	ZC395.10	ZC395.10	-1.19185	-1.19151	0.000539175	0.000416372
184720_at	ZK1127.4	ZK1127.4	-1.19174	-1.62658	0.0128514	0.000330797
184080_at	dnj-21	T19B4.4	-1.19034	-1.32358	0.00493416	0.00428095
173055_s_at	daf-21	C47E8.5	-1.19022	-1.14673	0.0111939	0.00339061
182795_at	K08H10.9	K08H10.9	-1.19	-1.37254	0.00434907	2.39607e-05
172941_x_at	T13F2.2	T13F2.2	-1.18946	-1.47274	0.0263892	0
187539_s_at	ubxn-4	ZK353.8	-1.18913	-1.48525	0.0208821	0
193003_at	W09D10.3 | W09D10.5	W09D10.3 | W09D10.5	-1.18907	-1.16719	0.00192426	0.000103304
176854_s_at	F56B3.11	F56B3.11	-1.18835	-1.28593	0.0387141	0.0263392
174478_s_at	ZK418.5	ZK418.5	-1.18471	-1.19292	0.00132187	0.000740656
172607_x_at	ddl-3	Y54G11A.8	-1.18382	-1.41506	0.0232981	0
185840_at	K11G12.6	K11G12.6	-1.18267	-1.25204	0.0201341	0.0462775
171806_x_at	rsp-1	W02B12.3	-1.18214	-1.38588	0.00415538	9.17865e-06
190612_at	mdt-31	F32H2.2	-1.18209	-1.57429	0.0472323	0.0084442
179409_at	T13H5.5	T13H5.5	-1.18149	-1.17281	0.0110349	0.00386766
172845_x_at	K08F11.5	K08F11.5	-1.1791	-1.49567	0.0242563	2.39607e-05
187288_s_at	R07G3.5	R07G3.5	-1.17809	-1.33505	0.0394272	0.000131326
176553_s_at	Y108G3AL.2	Y108G3AL.2	-1.17805	-2.02051	0.0225152	0
181772_s_at	Y48E1C.2	Y48E1C.2	-1.17718	-1.69472	0.0197011	0
178597_at	F25H9.7	F25H9.7	-1.17692	-1.19416	0.0174919	0.0117278
187471_at	lsm-3 | Y62E10A.11	Y62E10A.12 | Y62E10A.11	-1.17616	-1.27175	0.0205665	0.00152106
171936_s_at	F23H12.2	F23H12.2	-1.17528	-1.22923	0.00604944	0.00094622
184475_s_at	H17B01.4	H17B01.4	-1.17482	-1.32614	0.00600016	2.39607e-05
180117_s_at	rpn-5	F10G7.8	-1.17473	-1.39531	0.0110623	0
175132_at	F45H11.5	F45H11.5	-1.17455	-1.16792	0.00999556	0.00994312
189444_at	cyp-44A1	ZK177.5	-1.17322	-2.04554	0.0321711	0
185501_at	C24D10.4	C24D10.4	-1.17171	-1.78342	0.0341367	0
175210_at	C43G2.1	C43G2.1	-1.17126	-1.4288	0.012555	9.17865e-06
185386_s_at	eif-3.B	Y54E2A.11	-1.1709	-1.23131	0.0312685	0.000165881
180798_at	T08B2.8	T08B2.8	-1.17077	-1.1363	0.0193581	0.0219924
187155_at	Y53G8AR.8	Y53G8AR.8	-1.17036	-1.47742	0.0283203	0.00186583
187669_at	smo-1 | K12C11.1	K12C11.2 | K12C11.1	-1.16763	-1.5181	0.0225706	9.17865e-06
181076_at	C53H9.2	C53H9.2	-1.16687	-1.39779	0.0218545	2.39607e-05
187083_at	Y57A10A.16	Y57A10A.16	-1.16659	-1.38089	0.0151984	0.000165881
188578_at	H27M09.1	H27M09.1	-1.16634	-1.66436	0.0465403	0
179133_at	T05F1.1	T05F1.1	-1.16603	-1.16983	0.0260391	0.00107954
173390_s_at	gop-3	C34E10.1	-1.16591	-1.14669	0.00786795	0.0118769
192028_at	aps-1	F29G9.3	-1.16446	-1.16744	0.0446355	0.00813505
186897_at	B0285.4	B0285.4	-1.16396	-1.43901	0.0325458	0.00370819
187711_s_at	dli-1	C39E9.14	-1.16179	-1.28485	0.0141109	0.00140158
176095_at	F09G8.3	F09G8.3	-1.16036	-1.23393	0.0298206	0.0250996
184287_at	Y62E10A.6	Y62E10A.6	-1.15774	-1.282	0.0459055	0.00449643
189877_at	npp-21	R07G3.3	-1.15719	-1.76291	0.0427828	0
193935_at	C30H6.7	C30H6.7	-1.15413	-1.1162	0.0121659	0.00539091
174145_at	B0001.4	B0001.4	-1.15384	-1.50908	0.0290829	0
188424_s_at	rpt-4	F23F1.8	-1.15353	-1.28007	0.0455399	0.000598767
174523_s_at	C34B2.6	C34B2.6	-1.15198	-1.23818	0.0188933	0.00339684
190779_s_at	B0035.11	B0035.11	-1.15166	-2.07206	0.0171947	0
184512_at	Y49E10.21	Y49E10.21	-1.15098	-1.31747	0.0356696	0.00586096
184946_at	Y40H7A.11	Y40H7A.11	-1.14955	-1.66938	0.00156894	0
192632_s_at	F23H12.2	F23H12.2	-1.14918	-1.22246	0.046579	0.0016387
184899_s_at	Y54H5A.4	Y54H5A.4	-1.14855	-1.45269	0.0328953	0
190919_at	dyrb-1	T24H10.6	-1.14794	-1.41189	0.00185902	0.000600997
175565_s_at	pbs-6	C02F5.9	-1.14788	-1.20251	0.0170976	0.00980106
175137_s_at	Y57G7A.10	Y57G7A.10	-1.1459	-1.12084	0.0148254	0.00888389
194225_x_at	T05H4.6a	T05H4.6	-1.14532	-1.12979	0.0222702	0.0345922
186142_at	W08F4.10	W08F4.10	-1.14448	-1.16966	0.0494455	0.0479403
173942_s_at	F38A5.1	F38A5.1	-1.14447	-1.62002	0.0409424	6.62323e-05
174087_s_at	F56D1.2 | F56D1.3	F56D1.2 | F56D1.3	-1.14067	-1.45579	0.0354353	0
185786_at	Y39A1A.14	Y39A1A.14	-1.13785	-1.65178	0.0474254	0
189804_s_at	ech-2	F38H4.8	-1.13767	-1.36134	0.0107733	1.63502e-05
177108_at	prdx-6	Y38C1AA.11	-1.13607	-1.23619	0.026553	0.00339061
173181_s_at	C27F2.8	C27F2.8	-1.13462	-1.47528	0.0438095	0.00145996
193397_at	F55C5.8	F55C5.8	-1.13372	-1.24903	0.0446355	0.022011
183266_at	K07A12.7	K07A12.7	-1.13352	-1.27698	0.0190214	0.000576644
181979_at	C47D12.2	C47D12.2	-1.1328	-1.93351	0.0241793	0
179964_s_at	C50D2.5	C50D2.5	-1.13125	-1.37518	0.0496466	0.000643338
192934_s_at	pas-4	C36B1.4	-1.12869	-1.32903	0.0402712	0.000102322
171991_x_at	Y39A3CL.4	Y39A3CL.4	-1.12663	-1.50408	0.0227911	0.00283634
188631_at	rpt-3	F23F12.6	-1.12394	-1.20065	0.049353	0.000278998
185040_at	R12E2.12	R12E2.12	-1.12293	-1.16638	0.0240975	0.015254
171859_x_at	ufd-2 | T05H10.6	T05H10.5 | T05H10.6	-1.12232	-1.20183	0.0290312	0.0173664
189994_at	rpn-2	C23G10.4	-1.12204	-1.42971	0.0480204	0
175794_s_at	nxt-1	Y71F9AM.5	-1.11803	-1.16758	0.0278605	0.00844982
186842_at	Y77E11A.6	Y77E11A.6	-1.11695	-1.14383	0.0411592	0.0265827
192503_at	C15H11.8	C15H11.8	-1.11671	-1.41392	0.0258659	0.000519926
177384_s_at	R166.2	R166.2	-1.11439	-1.20903	0.0451686	0.00552067
190923_at	F55G1.9	F55G1.9	-1.1129	-1.29745	0.046114	0.00270131
182064_at	T10D4.6	T10D4.6	-1.10345	-1.41893	0.013158	0.0185736
171948_x_at	tba-2	C47B2.3	-1.08162	-1.0855	0.0266681	0.00565853
173894_s_at	rpt-1	C52E4.4	-1.06593	-1.276	0.0404731	0
