# Supplementary material for: Dynamically-expressed prion-like proteins form a cuticle in the pharynx of Caenorhabditis elegans
Source: Biol Open. 2014 Oct 31;3(11):1139–49. doi: 10.1242/bio.20147500 (PMC4232772; doi:10.1242/bio.20147500)
Supplement: Supplementary Material [file supp_bio.20147500_TABLE_S3.xlsx]

## Sheet: CUT UP
ProbeSetID	Symbol	Sequence Name	FC neg2hrEmb/L1-3hr	FDR.bh Emb/L1
172360_x_at	pqn-5	C03A7.4	11.2016	0
187358_at	dct-5	F07F6.5	8.88016	0
172321_x_at	abu-7	C03A7.8	11.0351	0
172323_x_at	abu-6	C03A7.7	9.07887	0
188028_at	grd-6	T18H9.1	69.8411	0
172587_x_at	abu-8	C03A7.14	11.5388	0
194211_x_at	abu-8	C03A7.14	13.5628	0
176681_at	F35B3.4	F35B3.4	1.6684	0.104943
182143_s_at	grl-4	F42C5.7	1.58267	0.0819209
172545_x_at	W08E12.4	W08E12.4	13.2603	0.00030532
177193_s_at	abu-1	AC3.3	10.0624	0
179983_at	abu-10	F35A5.3	6.79092	0.00030532
188168_at	lips-17	R07G3.2	2.17215	0.0203696
193303_at	C06E8.5	C06E8.5	5.28958	0.00249377
172503_x_at	W08E12.3	W08E12.3	8.78414	0.000885389
177934_s_at	C06A1.6	C06A1.6	1.46974	0.0209797
180883_at	Y42A5A.3	Y42A5A.3	3.50983	0.0010347
183344_at	pqn-54	R09B5.5	4.50447	0.000459496
184769_at	W08E12.2	W08E12.2	3.51186	0.00810956
179437_s_at	pqn-74	W02A2.3	21.9676	0
173482_s_at	abu-11	T01D1.6	27.6767	0
192126_s_at	toh-1	T24A11.3	8.06891	0
185537_at	F41E6.11	F41E6.11	24.7642	0
177931_at	R03C1.1	R03C1.1	31.8349	0
177489_at	C05E7.2	C05E7.2	24.9328	0
173767_s_at	col-62	C15A11.6	1.32843	0.0636935
173836_at	toh-1	T24A11.3	7.74484	0
185654_s_at	pqn-57	R09F10.7	1.23774	0.207377
182856_at	grl-27	F40C5.3	1.45788	0.0122934
172207_x_at	T06E4.9	T06E4.9	20.2326	0
185406_at	Y95B8A.2	Y95B8A.2	4.73973	0.00170364
172469_x_at	nspb-10	C01G12.6	12.3212	0
180514_at	K10H10.4	K10H10.4	4.1893	0.00319282
181407_at	pqn-63	T06E4.11	39.3942	0
188312_at	col-156	F57B7.3	2.66553	0.00243935
172442_x_at	pqn-90	Y73F8A.8	1.66979	0.0060063
179860_at	K04C2.5	K04C2.5	3.23298	0.00167933
177647_s_at	T06E4.8	T06E4.8	19.004	0
177917_at	jud-4	C02D4.1	19.227	0
187176_s_at	D2096.6	D2096.6	50.2865	0
172605_x_at	abu-5	Y105C5A.4	2.17474	0.00271805
172443_x_at	pqn-91	Y73F8A.9	2.12364	0.0062478
191748_at	ubc-23	C28G1.1	1.49674	0.151201
181142_at	B0034.1	B0034.1	1.80822	0.0231165
179613_at	C50F4.8	C50F4.8	1.83661	0.0124445
172585_x_at	pqn-76	Y105C5A.3	1.43241	0.0123532
172474_x_at	nspb-11	F35C5.10	10.1126	0
177161_at	R11.2	R11.2	1.55581	0.0804559
178406_at	M02G9.3	M02G9.3	16.7796	0
174426_at	F13H6.1	F13H6.1	5.53325	0
188366_s_at	col-127	F54D1.3	2.17028	0.00170364
172552_x_at	pqn-78	Y105C5A.5	1.82635	0.00673378
177804_at	T01B7.8	T01B7.8	25.6529	0
178510_at	R03C1.1	R03C1.1	26.0817	0
183665_s_at	F48G7.5	F48G7.5	3.93026	0.00030532
187428_at	T25E4.1	T25E4.1	27.8961	0
175393_at	Y47D7A.13	Y47D7A.13	8.16211	0.000809911
172573_x_at	pqn-79	Y105C5A.6	1.51392	0.00728066
192779_at	pqn-72	W01B11.5	2.30937	0.0140279
178666_at	pqn-71	T23F1.6	10.5832	0.00030532
172666_x_at	pqn-72	W01B11.5	2.85598	0.000809911
183913_s_at	T10E9.3	T10E9.3	6.85738	0
185646_at	grd-14	T01B10.2	14.0722	0
188723_at	nas-30	Y95B8A.1	12.8694	0
181111_at	grl-1	C24G6.7	25.7658	0
189973_at	nas-5	T23H4.3	2.53539	0.00572771
185182_s_at	T10E10.4	T10E10.4	8.03973	0.000525398
184818_at	T23B12.5	T23B12.5	2.64067	0.00980939
188758_at	F07H5.8	F07H5.8	28.2522	0
172135_x_at	Y5H2A.4	Y5H2A.4	2.361	0.00359676
185343_at	T28C12.6	T28C12.6	21.693	0
192577_at	nas-1	F45G2.1	27.1383	0
188059_at	ptr-23	ZK270.1	5.44148	0
172158_x_at	Y67D8C.1	Y67D8C.1	1.95882	0.0213845
193439_at	Y70D2A.1	Y70D2A.1	6.98385	0
176539_at	Y102A11A.7	Y102A11A.7	18.4521	0
178715_at	lgc-21	C33G3.3	39.9274	0
180524_at	T22B2.6	T22B2.6	2.07491	0.0126149
184875_at	nspb-6	H04M03.2	3.78378	0.00135638
191482_at	ugt-43	F01D4.1	1.20308	0.142336
183577_at	pqn-95	ZK1067.7	29.4785	0
187031_at	F28H7.8 | sre-6	F28H7.8 | F28H7.9	1.89874	0.00493994
178642_at	T03F6.4	T03F6.4	2.92044	0.00346845
183020_at	F48G7.8	F48G7.8	1.25606	0.061428
177842_at	T22C8.6	T22C8.6	10.6558	0
187433_at	ZK1307.2	ZK1307.2	15.9401	0
181683_at	M03E7.2	M03E7.2	12.8863	0
183747_at	C27A2.5	C27A2.5	34.5332	0
174643_at	C34E11.2	C34E11.2	24.8946	0
182743_at	Y47D3B.6	Y47D3B.6	42.218	0
180759_at	F36H9.2	F36H9.2	2.84565	0.00287072
187961_s_at	ptr-3	C41D7.2	4.28197	0
180064_at	C54D2.1	C54D2.1	6.45125	0
188163_s_at	C09H5.2	C09H5.2	1.52636	0.0603656
172344_x_at	nspb-12	F09F7.8	4.16707	0.00249377
188060_s_at	ptr-23	ZK270.1	5.08946	0
193636_s_at	ccch-1	F38B7.1	2.44711	0.00347334
183496_at	C26B2.8	C26B2.8	18.9455	0
186385_at	T25F10.3	T25F10.3	9.13128	0
180189_s_at	T06A1.1	T06A1.1	1.14444	0.245558
178359_s_at	T28B8.1	T28B8.1	1.40672	0.126946
192885_s_at	F53E4.1	F53E4.1	3.42913	0.000459496
188470_s_at	ZC416.6	ZC416.6	2.02491	0.0074744
183859_at	F13H10.1	F13H10.1	3.70361	0.00211642
178577_at	C49F8.1	C49F8.1	7.18432	0
173132_s_at	T06A1.1	T06A1.1	1.28579	0.0424977
173611_s_at	col-120	Y11D7A.11	1.26507	0.0640653
172452_x_at	F29D10.2	F29D10.2	3.54983	0.000809911
175193_at	T25F10.3	T25F10.3	10.2819	0
188853_at	R07E5.4	R07E5.4	19.3211	0
185984_at	nas-38	F57C12.1	3.50764	0.00335537
188233_at	taf-7.1	F54F7.1	1.57982	0.0173669
190877_at	nas-7	C07D10.4	11.121	0
189221_at	cyp-37B1	F28G4.1	3.09632	0.00439133
192652_at	F59B10.3	F59B10.3	16.4333	0
188276_s_at	col-161	C50B6.4	1.87698	0.00936974
174071_at	pqn-95	ZK1067.7	19.178	0
189895_at	F13H6.1	F13H6.1	8.26267	0
179940_at	C04G6.7	C04G6.7	29.604	0
189325_at	F02D8.4	F02D8.4	1.83619	0.00167933
185499_at	D1007.13	D1007.13	10.0798	0
188148_at	abu-10	F35A5.3	1.74234	0.0452374
172346_x_at	R12E2.7	R12E2.7	18.0259	0
180200_at	T13C2.2	T13C2.2	9.38235	0
183009_at	Y38F1A.8	Y38F1A.8	3.22109	0
176471_at	Y47D7A.15	Y47D7A.15	1.89637	0.014257
193574_at	C04F12.8	C04F12.8	2.6375	0.00303245
193477_s_at	E01G6.1	E01G6.1	5.48863	0.00170931
190104_at	cut-4	E04D5.3	2.35324	0.000571591
173093_s_at	pqn-36	F39D8.1	6.20488	0.00145084
192556_s_at	glt-5	Y53C12A.2	4.89706	0
177696_at	C30H6.5	C30H6.5	22.7391	0
180650_at	coel-1	C52B9.3	4.95758	0.00133885
181874_at	W03F8.6	W03F8.6	5.62471	0.00249377
174370_at	C26F1.1	C26F1.1	2.98865	0.00167933
192596_s_at	T03F7.7	T03F7.7	3.04239	0.00540596
193091_at	T02C1.1	T02C1.1	1.29126	0.194367
188475_at	col-180	C44C10.1	5.02396	0
179401_at	ZK662.2	ZK662.2	27.258	0
181247_at	F55F8.8	F55F8.8	1.97257	0.00569209
189600_at	col-89	F17C8.2	8.37478	0
189452_at	col-174	F46C8.2	5.81963	0
183764_at	lagr-1	Y6B3B.10	10.9218	0
182927_at	K01D12.5	K01D12.5	26.0737	0
181707_at	F10D11.6	F10D11.6	23.1856	0
186959_at	T07A5.1	T07A5.1	1.65381	0.0258388
188275_at	col-61	C01H6.1	4.18899	0
172056_x_at	abu-4	Y5H2A.3	1.37253	0.0240672
187570_at	B0310.6	B0310.6	10.0011	0
188105_s_at	mup-4	K07D8.1	3.06233	0.00170364
174281_at	Y77E11A.14	Y77E11A.14	1.5379	0.0294146
185693_at	W02F12.2	W02F12.2	2.37957	0.00288091
186531_at	Y37E11B.7	Y37E11B.7	2.15027	0.00337876
173735_s_at	T21C9.9	T21C9.9	2.27811	0.00445341
171956_s_at	ptr-23	ZK270.1	4.40405	0
190329_at	C11E4.1	C11E4.1	1.63096	0.130096
194205_x_at	col-12	F15H10.1	1.31987	0.0258136
188969_at	C15A11.4	C15A11.4	43.3498	0
187254_at	ZK353.2	ZK353.2	3.48365	0.00335537
189328_at	ZC443.1	ZC443.1	2.26662	0.0103591
183847_at	C15F1.1	C15F1.1	2.53858	0.00335537
189329_s_at	ZC443.1	ZC443.1	1.90807	0.00812674
172971_s_at	Y54G2A.11	Y54G2A.11	3.91637	0.00453461
181161_at	tag-233	D2021.2	3.9506	0
189391_s_at	ZC434.9	ZC434.9	2.03553	0.0114174
173918_s_at	C36B7.5	C36B7.5	3.15763	0.000809911
178588_s_at	amx-2	B0019.1	1.97967	0.00580436
181399_at	ZK682.5	ZK682.5	22.9251	0
183298_at	srz-20	F56D6.5	1.2666	0.141154
183696_at	ZK1010.4	ZK1010.4	37.7648	0
189278_s_at	T21D11.1	T21D11.1	1.85975	0.00314178
172547_x_at	R12E2.14	R12E2.14	31.5132	0
190270_at	T21D12.12	T21D12.12	1.65377	0.0301794
184236_at	T24C12.4	T24C12.4	13.2173	0
172580_at	F33D11.8	F33D11.8	1.3806	0.209145
180564_at	grl-13	F32D1.4	3.55054	0
172391_x_at	pqn-36	F39D8.1	6.61078	0.000196657
187729_s_at	tre-5	C23H3.7	9.05002	0
188863_s_at	ZK792.4	ZK792.4	8.9795	0
194254_x_at	pqn-36	F39D8.1	5.11585	0.00030532
188307_at	ptr-20	Y53F4B.28	20.4355	0
172292_x_at	D2092.8	D2092.8	11.6732	0
193520_at	sma-5	W06B3.2	2.08691	0.00569209
190009_at	F49E12.10	F49E12.10	1.23527	0.214131
183237_s_at	ZK180.5	ZK180.5	25.7731	0
181122_at	F23F1.7	F23F1.7	2.39127	0.0102334
183717_at	F20B10.3	F20B10.3	4.30922	0.00335537
192953_s_at	opt-1	C06G8.2	3.90045	0
177516_at	T21C9.9	T21C9.9	2.02561	0.00140105
184051_at	C26F1.1	C26F1.1	7.37608	0
182802_s_at	pqn-36	F39D8.1	4.81649	0
187523_s_at	tat-2	H06H21.10	1.33501	0.29561
190413_at	nrs-2	F25G6.6	11.0597	0
190860_at	daf-10	F23B2.4	1.44024	0.0114896
188443_at	cutl-12	T22C8.7	8.18541	0
186788_s_at	R07B1.9	R07B1.9	12.0527	0
174816_at	ptr-23	ZK270.1	3.99054	0.000809911
183311_at	F40H3.1	F40H3.1	1.49741	0.0418118
182979_at	K08B5.2	K08B5.2	1.39313	0.0515196
172475_x_at	col-145	B0222.7	1.60981	0.00654189
191917_at	T28F3.4	T28F3.4	1.64159	0.0354772
179776_at	F31E8.4 | T13C2.2	F31E8.4 | T13C2.2	14.3934	0
185017_at	C49H3.12	C49H3.12	3.86402	0.000890708
191756_s_at	R10D12.1	R10D12.1	3.91964	0.00030532
178744_at	M02G9.2	M02G9.2	4.80708	0.00030532
174127_at	Y18H1A.11	Y18H1A.11	1.82487	0.0031271
173873_at	F53E4.1	F53E4.1	3.42858	0.00249377
172196_x_at	col-65	K08C9.4	20.6866	0
175080_at	Y18H1A.11	Y18H1A.11	2.45656	0.00362182
187278_at	C28H8.5	C28H8.5	2.023	0.00432766
189472_at	C32C4.1	C32C4.1	1.96634	0.00354921
175528_at	sem-2	C32E12.5	4.35727	0
189847_at	R12A1.3	R12A1.3	27.4998	0
181223_at	nas-8 | C34D4.10	C34D4.9 | C34D4.10	6.76166	0
180999_at	T20B5.2	T20B5.2	2.9808	0.00744692
178038_at	T23F6.1	T23F6.1	30.0765	0
173869_at	C18E9.7	C18E9.7	11.4164	0
192670_at	pph-1	C05A2.1	1.47313	0.0502347
187710_at	C17E7.13	C17E7.13	1.39451	0.0353209
182519_at	F20D6.5 | F20D6.8	F20D6.5 | F20D6.8	1.31875	0.0963859
176301_at	Y71G12B.26	Y71G12B.26	3.45968	0
183064_at	F17H10.2	F17H10.2	4.96969	0
192439_s_at	mlp-1	T04C9.4	19.7152	0
192970_at	T14E8.4	T14E8.4	4.36533	0
175816_at	dat-1	T23G5.5	5.41909	0.000196657
188762_s_at	Y76A2B.6	Y76A2B.6	1.22422	0.2014
192365_s_at	C18E9.7	C18E9.7	11.8853	0
183218_at	T25B6.6	T25B6.6	1.18615	0.147444
191446_at	str-180	T10H9.6	1.45875	0.0428265
180532_s_at	hex-5	Y70D2A.2	10.6996	0
192448_at	klf-2 | F53F8.3	F53F8.1 | F53F8.3	2.99907	0.0034301
186596_at	ZK675.4	ZK675.4	17.0186	0
182352_at	W07E6.3	W07E6.3	4.59374	0.00191453
172821_x_at	col-133	F52B11.4	1.29965	0.0299678
184744_at	F28E10.2	F28E10.2	1.26667	0.284263
187999_at	lea-1 | K08H10.2	K08H10.1 | K08H10.2	3.53307	0.00744299
183753_at	T26A8.2	T26A8.2	3.23981	0.000809911
177290_at	ZK20.1	ZK20.1	1.48897	0.0362904
171795_x_at	R12E2.14	R12E2.14	21.9001	0
173641_at	mup-4	K07D8.1	2.27646	0.00316055
186563_at	T23G5.3	T23G5.3	2.78234	0
189987_s_at	nas-36	C26C6.3	1.23456	0.134624
188364_s_at	col-130	F08G5.4	8.7575	0
185504_at	F23H11.6	F23H11.6	2.99916	0.00249377
174464_at	Y97E10AR.1	Y97E10AR.1	4.63063	0.00186569
179689_at	F35A5.4	F35A5.4	6.44757	0.000170366
183575_at	T14A8.2	T14A8.2	3.53924	0.000971477
173661_s_at	lgx-1	C54G7.3	12.1195	0
188721_at	aqp-6	C32C4.2	4.18232	0.00030532
190005_at	col-157	T11F9.9	1.24931	0.209535
181998_at	col-58	F26B1.4	22.1919	0
171815_x_at	opt-1	C06G8.2	2.85017	0.00194932
173083_s_at	H10E21.4	H10E21.4	32.8187	0
190666_s_at	ram-5	T24C2.1	2.94418	0.00157148
176026_at	C06E1.3	C06E1.3	5.11993	0.000196657
188813_at	grl-30	T24A6.3	2.77124	0.00438804
188977_s_at	sul-2	D1014.1	1.73132	0.00493598
175008_at	F10D11.6	F10D11.6	14.9371	0
180288_at	T06E4.10	T06E4.10	10.3032	0
179669_at	R08A2.5	R08A2.5	11.75	0
191979_at	C09G4.2	C09G4.2	1.9423	0.00569209
172768_x_at	cyp-33C5	F41B5.3	1.72473	0.0144817
192461_at	prk-2	F45H7.4	4.19823	0.00170364
194235_x_at	cutl-20	F54A5.2	4.09447	0
179610_s_at	T16G1.5	T16G1.5	1.39366	0.0791545
189187_at	nas-13	F39D8.4	5.20006	0
180391_s_at	cutl-20	F54A5.2	4.46497	0
186084_s_at	T07C12.11	T07C12.11	2.23488	0.00278805
188132_at	col-76	M110.1	5.33091	0.000459496
191001_s_at	H10E21.4	H10E21.4	24.8246	0
177224_at	mfb-1	DY3.6	5.06059	0.00140105
179308_s_at	T06D8.3	T06D8.3	16.8647	0
184620_at	cutl-5	F10E7.10	16.5602	0
173117_at	H10E21.4	H10E21.4	12.8158	0
177134_s_at	Y48G1BL.5	Y48G1BL.5	2.51917	0.00347334
188311_s_at	ram-2	F38A3.2	2.42019	0
186927_s_at	grl-16	Y65B4BR.6	52.1043	0
184026_at	pes-22	K05B2.5	1.38897	0.129423
175798_at	opt-3	F56F4.5	1.53311	0.07383
184656_at	T19D12.3	T19D12.3	1.2471	0.265566
191700_s_at	tpa-1 | B0545.4	B0545.1 | B0545.4	2.64505	0.00170364
192054_at	F29G6.1	F29G6.1	4.46761	0
183815_at	ttr-37	F21E9.3	1.65063	0.160593
190583_at	tsp-15	F53B6.1	3.02757	0.00468242
178061_at	F25D1.4	F25D1.4	5.45306	0.000779009
172497_x_at	R12E2.15	R12E2.15	52.4663	0
183630_at	C29F9.3	C29F9.3	2.34167	0.00481045
193542_at	nhr-84	T06C12.7	1.50426	0.020685
179245_at	F57B1.6	F57B1.6	1.69074	0.0267254
187497_at	C02C2.4	C02C2.4	1.91783	0.0158609
180799_at	C55C3.1 | 21ur-2404 | 21ur-1479	C55C3.1 | C55C3.14 | C55C3.19	1.8239	0.00632675
187681_at	T25D10.4	T25D10.4	5.32384	0
182201_at	F53B3.3	F53B3.3	11.773	0
180542_at	T19D2.1	T19D2.1	1.30957	0.118556
181410_s_at	F26G1.5	F26G1.5	3.59224	0.0034301
184834_s_at	F26F12.4	F26F12.4	13.8943	0
179344_at	F38H4.3	F38H4.3	4.35172	0.00030532
191541_at	cdr-2	C54D10.1	2.55359	0.00693183
193231_s_at	B0564.6	B0564.6	4.99647	0.000809911
173576_at	ZK180.5	ZK180.5	9.42607	0.00030532
188201_at	F16F9.4	F16F9.4	1.50105	0.0884597
172706_x_at	F53F1.4	F53F1.4	2.88819	0.00140105
193228_at	lact-7	C40H5.4	9.20853	0
185938_at	Y51A2D.20	Y51A2D.20	1.52691	0.0148957
183802_at	T05E7.4	T05E7.4	3.06841	0.00214957
189594_at	irx-1	C36F7.1	1.45796	0.0372683
185456_at	H41C03.3	H41C03.3	1.83075	0.0160331
188349_s_at	col-113	C34D4.15	3.84786	0.00178881
173518_s_at	col-113	C34D4.15	6.52135	0.00030532
181831_s_at	F54D5.15	F54D5.15	14.6046	0
171807_x_at	C02E7.7	C02E7.7	18.5966	0
184716_at	Y46G5A.10	Y46G5A.10	2.0413	0.00139648
185625_at	dve-1	ZK1193.5	4.07513	0
175163_at	prk-2	F45H7.4	6.24788	0.00030532
174340_at	Y18H1A.8	Y18H1A.8	10.9787	0
173092_at	pqn-36	F39D8.1	3.34744	0.00249377
181950_at	sym-3	C54H2.1	1.18486	0.214304
178804_at	F57B1.5	F57B1.5	1.54217	0.0455106
178704_s_at	cki-1	T05A6.1	1.15985	0.0294019
189265_at	cyp-34A2	T10H4.11	1.34188	0.262477
189843_at	dac-1	B0412.1	1.32986	0.157378
192610_at	nas-12	C24F3.3	14.3238	0
183036_at	F32B5.6	F32B5.6	1.24264	0.269416
186884_s_at	W02B12.13	W02B12.13	5.38466	0
184176_at	tnt-4	T08B1.2	3.50069	0.000809911
183001_s_at	F55D12.2	F55D12.2	6.06282	0
172667_x_at	pqn-72	W01B11.5	1.97418	0.00569209
188367_at	tag-233	D2021.2	2.14211	0.00571722
179194_at	W07G4.5	W07G4.5	1.99697	0.00500923
183120_at	C06G1.1	C06G1.1	14.4091	0
182444_at	F18G5.6	F18G5.6	1.52721	0.165708
184734_at	W08E12.6	W08E12.6	45.895	0
182303_at	F28H1.4	F28H1.4	1.43988	0.0916836
180840_at	ilys-4	C55F2.2	1.83175	0.0180002
183124_at	grl-6	K10C2.5	13.3344	0
176925_at	col-115	Y42H9B.1	9.66373	0
177392_at	F07H5.6	F07H5.6	4.1126	0.000809911
185815_at	gsto-3	K10F12.4	7.77301	0.00030532
180614_at	T17H7.7	T17H7.7	23.5502	0
184268_s_at	phat-2	C46H11.9	23.3873	0
180809_at	xbx-4	C23H5.3	1.44522	0.0323077
173485_s_at	B0546.4	B0546.4	2.36961	0.00558284
178248_at	C07E3.3	C07E3.3	1.36447	0.245613
193594_at	gpa-12	F18G5.3	1.64835	0.0162072
184238_at	F49E10.4	F49E10.4	12.2816	0
178789_at	F25B3.2	F25B3.2	9.97092	0
192741_at	acr-7 | T09A5.4	T09A5.3 | T09A5.4	2.19268	0.0113494
189338_at	lec-3	ZK892.1	2.14141	0.00140105
180581_at	VY35H6BL.2	VY35H6BL.2	1.29326	0.083404
182573_at	phat-4	T05B4.3	3.33276	0.00457505
190858_s_at	hmit-1.3	M01F1.5	1.39695	0.156056
183432_s_at	K10B4.3	K10B4.3	1.61674	0.0186406
176163_at	Y119C1B.9	Y119C1B.9	1.81472	0.0232736
192176_s_at	shn-1	C33B4.3	1.93192	0.00249377
183189_s_at	C44C10.9	C44C10.9	5.60061	0
181694_at	F48D6.4	F48D6.4	2.68633	0.0164497
193701_s_at	nhr-53	K06B4.11	1.84622	0.0086931
188501_at	4R79.2	4R79.2	3.08032	0.00195255
188642_s_at	tre-3	W05E10.4	1.72091	0.0299583
173620_s_at	ugt-51	C03A7.11	1.23942	0.0669655
184948_at	Y57G11B.2 | 21ur-4524 | 21ur-682 | 21ur-2962	Y57G11B.2 | Y57G11B.35 | Y57G11B.47 | Y57G11B.92	1.3542	0.185537
189126_s_at	srh-2	C05E4.14	1.50169	0.058871
190368_s_at	T21B6.3	T21B6.3	4.34798	0.000885533
191122_at	abu-3	F31A3.1	1.3238	0.0613126
192288_at	K03A1.4	K03A1.4	1.43311	0.0431746
180352_at	F23H12.3	F23H12.3	1.31823	0.290228
182436_at	otpl-8	H19J13.1	1.59546	0.0456057
175354_at	olrn-1	C02C6.2	1.2002	0.185232
192815_s_at	C55A6.12	C55A6.12	1.26615	0.192051
192691_s_at	dhs-21	R11D1.11	1.82555	0.00847795
175207_at	obr-3	ZK1086.1	1.36697	0.0553099
183051_at	F48G7.7	F48G7.7	1.17729	0.279341
175294_s_at	T17H7.7	T17H7.7	16.3491	0
187780_at	W07B8.3	W07B8.3	4.86679	0.000419018
193862_s_at	F11D5.1	F11D5.1	2.53038	0.00167933
175180_s_at	obr-3	ZK1086.1	2.2583	0.00596324
186886_s_at	Y18D10A.23	Y18D10A.23	1.59816	0.0207205
193536_at	snf-12	T25B6.7	1.84883	0.00140105
185804_at	Y32B12A.3	Y32B12A.3	1.41787	0.0812299
193677_at	spp-16 | F32D8.7	F32D8.9 | F32D8.7	5.72089	0.000809911
176568_at	Y97E10AR.1	Y97E10AR.1	6.02614	0.000809911
190416_at	T03G11.4 | T03G11.5	T03G11.4 | T03G11.5	4.05915	0.000701657
178344_at	lact-7	C40H5.4	2.21027	0.00539723
176445_at	feh-1	Y54F10AM.2	5.01631	0.00030532
175540_at	C04A11.1	C04A11.1	4.38913	0
189936_at	nhr-93	T24A6.9	1.34695	0.0769372
182583_at	M03A8.3	M03A8.3	1.63109	0.0101984
193138_at	F43G6.11	F43G6.11	1.19638	0.204807
182256_at	F45E1.1	F45E1.1	2.38154	0.00535233
179139_at	osm-7	T05D4.4	8.90547	0
186018_at	R03H10.7	R03H10.7	1.59102	0.0289283
189377_s_at	H14N18.4	H14N18.4	1.4113	0.223971
180405_at	K10H10.5	K10H10.5	1.8821	0.0213782
193049_at	nhr-34	F58G6.5	1.71127	0.00604089
192185_at	vab-8	K12F2.2	2.03932	0.00743181
176711_at	Y66A7A.7	Y66A7A.7	1.50574	0.0331811
190193_s_at	R11A5.7	R11A5.7	11.5672	0
187625_at	C46H11.3	C46H11.3	1.87278	0.0146647
192803_at	C01G6.4	C01G6.4	1.64207	0.0135798
174646_at	feh-1	Y54F10AM.2	5.59066	0.00030532
173282_s_at	tre-3	W05E10.4	2.7322	0.0034301
190090_at	nhr-152	C12D5.2	1.6277	0.00763847
178902_at	T02G6.1	T02G6.1	1.25851	0.199168
193486_at	nhr-45	F16H11.5	1.45113	0.0257985
175833_s_at	nhr-6	C48D5.1	1.23982	0.252213
178017_s_at	F01D5.1	F01D5.1	2.92569	0.00191352
174366_s_at	cutl-26	Y55F3C.7	6.04208	0
189835_at	col-68	C50D2.4	1.52859	0.0170079
188734_at	lact-2	ZK945.1	4.38816	0.00167933
174622_at	tpa-1	B0545.1	2.34973	0.00498017
189301_at	col-186	E03G2.4	1.71527	0.00897445
188608_at	T05H4.7	T05H4.7	14.1617	0
188539_s_at	F15A8.6	F15A8.6	1.91435	0.0249466
175064_at	cutl-24	Y38C1AA.5	3.78313	0.00030532
174410_at	col-47 | Y18H1A.9	Y18H1A.12 | Y18H1A.9	19.4135	0
190156_s_at	C48B4.1	C48B4.1	2.46361	0.0034301
172586_at	C56E10.3	C56E10.3	1.60093	0.00927611
193131_at	ifa-1	F38B2.1	3.6897	0.000809911
177693_at	R03G8.3	R03G8.3	1.43955	0.0299118
194092_s_at	lin-10	C09H6.2	1.34089	0.0369642
176883_at	F11D5.1	F11D5.1	2.85789	0.00176405
177412_at	C54G4.5	C54G4.5	1.94487	0.0042939
188293_at	col-187	C30F2.1	1.66849	0.0168326
180190_at	toh-1	T24A11.3	1.39388	0.0335152
192385_at	inx-20	T23H4.1	1.3965	0.0755189
178058_at	pqn-29	F10F2.9	2.99666	0.0016565
183349_s_at	K05B2.2	K05B2.2	1.79072	0.00742046
178652_at	ZK84.1	ZK84.1	5.30435	0
172989_s_at	R11A5.7	R11A5.7	14.3568	0
174018_at	nhr-34	F58G6.5	1.42222	0.0246793
184255_at	phat-1	C46H11.8	4.49306	0
189457_at	cyp-34A9	B0213.15	1.4801	0.0889398
179686_at	tag-297	C38C6.6	21.8859	0
176486_at	Y39G10AR.10	Y39G10AR.10	5.35662	0.000809911
179056_s_at	F52A8.3	F52A8.3	10.5602	0
192482_s_at	lgc-11	F48E3.7	1.92224	0.00743181
190287_at	nhr-117	F16B4.12	1.97337	0.0137664
189451_s_at	M01A8.2	M01A8.2	1.86537	0.00470746
193989_at	M01F1.7	M01F1.7	1.77102	0.00700061
181550_at	R10D12.6	R10D12.6	1.35642	0.0344441
180463_s_at	igcm-3	T02C5.3	1.46801	0.0447886
179733_s_at	K11G9.5	K11G9.5	2.47925	0.00558573
179704_at	C16D9.4	C16D9.4	1.5501	0.101578
185692_at	Y43F8B.14	Y43F8B.14	1.52323	0.0301406
176396_s_at	lev-11	Y105E8B.1	1.78837	0.0547899
176613_at	ace-1	W09B12.1	2.37422	0.00313349
174173_at	C53C9.2	C53C9.2	2.0153	0.0344448
190812_at	nhr-116	F09C6.9	1.87669	0.00638766
188589_at	col-54	F33D11.3	11.1772	0
193385_at	srx-91	H12C20.4	1.15467	0.143338
175989_at	D2007.2	D2007.2	2.53214	0.00249377
192215_s_at	ras-1 | C44C11.t1 | C44C11.t2	C44C11.1 | C44C11.t1 | C44C11.t2	1.3093	0.157074
174456_at	glr-4	C06A8.9	2.36236	0.00221068
180431_at	F40G12.6	F40G12.6	2.15234	0.00840543
175379_at	dve-1	ZK1193.5	3.48905	0.00030532
183950_at	ift-74	C18H9.8	1.41699	0.0706644
174023_at	nhr-11	ZC410.1	1.39326	0.206375
189958_at	F21A9.2	F21A9.2	1.86361	0.00499509
175804_s_at	F27E11.2	F27E11.2	2.11365	0.0034301
171746_x_at	F15G9.1	F15G9.1	1.43841	0.197003
187500_at	C53C9.2	C53C9.2	1.60433	0.0871776
182227_s_at	vab-8	K12F2.2	2.42324	0.0019956
180497_at	nhr-120	C25B8.6	1.54206	0.0173314
179441_at	F58H1.4	F58H1.4	1.84496	0.01688
173685_s_at	M60.6	M60.6	2.28374	0.00249377
185720_at	H22K11.3	H22K11.3	6.42197	0
174166_at	lec-3	ZK892.1	2.092	0.000885389
171935_s_at	D1044.2	D1044.2	3.61623	0.000890708
173924_at	shn-1	C33B4.3	1.44507	0.0170001
193045_at	ZK563.2	ZK563.2	1.38187	0.0705357
190906_at	ttr-17	Y5F2A.2	4.11255	0.00347334
182304_s_at	F28H1.4	F28H1.4	2.23858	0.00249647
172803_x_at	col-107	C34H4.4	2.04988	0
176260_at	Y58A7A.1	Y58A7A.1	7.61411	0
190541_at	C30G12.2	C30G12.2	2.60128	0.0034301
176537_s_at	Y39G10AR.10	Y39G10AR.10	2.84875	0.00249377
180452_at	clec-228	H02K04.2	1.43665	0.0481491
184733_at	cgt-1	T06C12.10	1.37865	0.150239
181854_at	W07G9.2	W07G9.2	2.63955	0.0034301
191057_s_at	ugt-6	ZC455.4	1.61889	0.0668199
182478_at	C04A11.1	C04A11.1	3.11552	0
189608_at	kin-20	F46F2.2	3.60804	0
189694_at	T10B10.5	T10B10.5	2.82539	0.00140105
192040_s_at	myo-2	T18D3.4	2.36299	0.00287072
192611_s_at	lin-48	F34D10.5	1.29942	0.130798
189597_s_at	F59F4.1	F59F4.1	2.74023	0.00030532
175000_at	F32B5.6	F32B5.6	1.45563	0.081333
190913_at	tag-312	C33D12.6	1.16599	0.277795
193962_at	pha-4	F38A6.1	2.06895	0.000809911
182843_at	Y44A6C.1	Y44A6C.1	1.88068	0.0130004
172726_x_at	col-154	F55C10.2	1.73518	0
182592_at	C34E11.2	C34E11.2	2.45349	0.00170364
188297_at	cutl-11	T04F8.4	4.82603	0
191179_at	nhr-183	F41B5.10	2.59039	0.0034301
184174_at	ZC204.12	ZC204.12	2.28318	0.00482679
185356_at	pqn-35	F35D11.2	4.62686	0.000809911
172218_x_at	dod-6	T20G5.7	3.52045	0.00214957
183206_at	F07C3.9	F07C3.9	1.66315	0.0626003
172472_x_at	col-144	B0222.6	1.12918	0.0164148
186108_at	Y57G11A.4 | 21ur-1301 | 21ur-4875 | 21ur-3159	Y57G11A.4 | Y57G11A.30 | Y57G11A.44 | Y57G11A.45	1.70229	0.0145388
184683_at	F46G11.1	F46G11.1	7.10108	0
192845_at	obr-3	ZK1086.1	1.16784	0.292674
193893_at	ZK909.3	ZK909.3	3.22781	0.000885389
174580_at	C09G4.2	C09G4.2	2.13582	0.00453313
178832_at	R07E3.7	R07E3.7	1.6632	0.054512
194252_x_at	ram-2	F38A3.2	2.07213	0
172926_x_at	T05A7.9	T05A7.9	1.78405	0.0572202
172303_x_at	W05H9.3	W05H9.3	1.20231	0.206873
189846_at	glr-4	C06A8.9	1.80938	0.00498017
185864_at	srr-4	K11D12.3	1.8625	0.0081894
191675_s_at	lfi-1	ZC8.4	1.83991	0.00270943
187216_s_at	D1044.2	D1044.2	2.32951	0.000809911
185628_at	F21D12.3	F21D12.3	1.36939	0.115348
172735_x_at	col-168	T10E10.1	1.24458	0.0105253
182682_at	snt-5	R12A1.2	1.77921	0.0209431
172769_x_at	cyp-33C4	F44C8.1	1.77676	0.00498066
192046_at	nhr-37	F44C4.2	1.69021	0.0502347
189575_at	cyp-13A6	T10B9.3	1.66226	0.0718127
189721_at	ZK1128.7	ZK1128.7	2.00419	0.0101962
192840_s_at	kin-25	B0302.1	2.5077	0.00030532
187499_at	R10E11.5	R10E11.5	1.64501	0.00872755
189247_at	C23H4.2	C23H4.2	1.58883	0.0151492
192050_at	Y37A1A.3 | 21ur-5446 | 21ur-2328 | 21ur-3602 | 21ur-890 | 21ur-1852	Y37A1A.3 | Y37A1A.17 | Y37A1A.18 | Y37A1A.27 | Y37A1A.34 | Y37A1A.44	1.44234	0.0314622
193963_s_at	pha-4	F38A6.1	2.27275	0.00559983
176350_s_at	sms-3	Y22D7AL.8	1.51426	0.0302647
185304_s_at	dmd-6	F13G11.1	1.37175	0.105725
175072_s_at	kin-20	F46F2.2	1.53494	0.0211848
184481_at	F46F11.1	F46F11.1	1.68238	0.00699273
189312_at	R06A10.4	R06A10.4	3.5969	0.000885389
174021_at	nhr-45	F16H11.5	1.69091	0.0159864
189627_at	Y59C2A.1	Y59C2A.1	1.429	0.015027
191712_s_at	gei-7	C05E4.9	3.93683	0.0034301
176112_at	Y65B4A.2 | Y65B4A.7	Y65B4A.2 | Y65B4A.7	2.98156	0.0016565
175140_at	M03A8.3	M03A8.3	2.314	0.00621527
180922_at	C52B9.2	C52B9.2	1.3748	0.151996
178853_at	F30F8.5	F30F8.5	1.3228	0.16333
173680_at	igcm-3	T02C5.3	1.69433	0.00927611
172236_x_at	T24F1.5	T24F1.5	1.84754	0.0174419
191061_at	gnrr-7	F13D2.3	1.22344	0.151347
183735_at	K03H9.3	K03H9.3	3.73433	0
173862_s_at	F15E6.6	F15E6.6	1.19862	0.201641
180864_at	W02D7.3	W02D7.3	2.39152	0.00030532
173637_s_at	C05D10.1	C05D10.1	1.64078	0.018484
178069_s_at	ZC247.1	ZC247.1	1.71447	0.00556039
173059_at	lfi-1	ZC8.4	1.45492	0.00932269
190566_at	T12G3.1	T12G3.1	1.43102	0.208934
175786_at	cki-1	T05A6.1	1.18551	0.249151
186843_at	Y65B4BL.6	Y65B4BL.6	2.76175	0.00030532
182430_at	K08B5.1	K08B5.1	1.31384	0.0422139
186177_s_at	W06F12.2	W06F12.2	2.91026	0.00214957
187890_at	ceh-18	ZC64.3	1.74065	0.00383881
183452_s_at	Y32F6B.1	Y32F6B.1	1.31857	0.167275
185361_at	C17G10.7	C17G10.7	1.38911	0.0609213
188960_s_at	C54G4.4	C54G4.4	8.62993	0
190635_at	F20C5.4	F20C5.4	1.23286	0.292791
189693_at	col-69	K01A2.7	5.27413	0.00165744
180490_s_at	ldb-1	F58A3.1	1.46253	0.0106078
193567_at	nhr-65	Y17D7A.3	1.20059	0.271826
178956_at	B0024.15	B0024.15	2.41368	0.00186569
183874_s_at	Y56A3A.7	Y56A3A.7	1.57997	0.0231474
178973_at	T03F7.5	T03F7.5	1.48046	0.0108491
172753_x_at	col-155	F55C10.3	1.62597	0
182332_at	atg-2	M03A8.2	2.44194	0.00140105
178428_at	W06D4.3	W06D4.3	2.44872	0.00578227
172148_x_at	Y54F10AM.7	Y54F10AM.7	1.71415	0.084606
181767_at	Y48C3A.5	Y48C3A.5	1.34051	0.103926
172736_x_at	col-167	T10E10.2	1.158	0.104403
178755_s_at	C25F9.5	C25F9.5	1.53603	0.0791801
172127_x_at	ptl-1	F42G9.9	1.24232	0.136427
177512_at	C34E7.3	C34E7.3	1.81109	0.00978796
193589_at	ncs-1	C44C1.3	4.37964	0.00166844
192568_at	zig-4	C09C7.1	1.30659	0.273735
188781_at	fkh-9	K03C7.2	1.37088	0.169154
192767_at	T25B9.10	T25B9.10	2.45537	0.000885389
177112_at	cutl-24	Y38C1AA.5	2.20213	0.00195255
172093_x_at	Y54B9A.1	Y54B9A.1	1.77944	0.0609213
192688_at	nhr-213	T06C12.13	3.47037	0
183649_at	wrk-1	F41D9.3	1.72815	0.0184396
192994_s_at	srp-5	C03G6.18	1.47199	0.140077
192901_s_at	C18B12.4	C18B12.4	1.6038	0.0305159
179794_at	T05E11.8	T05E11.8	2.90374	0.00181477
174387_at	K03E6.7	K03E6.7	2.31329	0.00298918
190867_s_at	daf-14	F01G10.8	1.32028	0.127815
173570_s_at	F17C8.6	F17C8.6	4.38524	0
174930_at	pes-22	K05B2.5	1.80923	0.00528422
172107_x_at	Y54F10AM.7	Y54F10AM.7	1.79176	0.064331
181258_at	F16F9.3	F16F9.3	1.73454	0.0268424
174506_at	egrh-1	C27C12.2	1.19762	0.247467
171768_x_at	col-144	B0222.6	1.06066	0.143304
193235_at	acr-12	R01E6.4	1.8743	0.00569209
173748_at	M01A8.2	M01A8.2	1.69242	0.00752356
172101_x_at	ptl-1	F42G9.9	1.77134	0.0060063
178393_at	ZK899.1	ZK899.1	2.29267	0.00427002
176727_at	T28F2.7	T28F2.7	1.73909	0.0113239
185561_at	T10H10.3	T10H10.3	1.11421	0.260162
179309_at	olrn-1	C02C6.2	1.32944	0.0354453
192488_at	nhr-127	T13F3.3	1.84506	0.00988853
183173_at	R09H10.2	R09H10.2	1.8446	0.0218409
194142_x_at	gei-7	C05E4.9	4.29323	0.00312087
172325_x_at	C02E7.7	C02E7.7	26.7735	0
175960_s_at	R13A5.9	R13A5.9	2.76941	0.00030532
173643_at	sms-3	Y22D7AL.8	1.78104	0.0220477
171750_x_at	M01F1.7	M01F1.7	1.80943	0.00498066
180806_at	F56C3.8	F56C3.8	2.36144	0.00335537
173301_s_at	gei-7	C05E4.9	6.34378	0.00140105
185640_s_at	tag-343	F43B10.2	1.45282	0.0802754
172969_x_at	T05A7.9	T05A7.9	2.02353	0.0413891
172700_x_at	col-157	T11F9.9	1.60565	0.00303245
178758_at	R07E3.2	R07E3.2	1.85889	0.00399585
172106_x_at	Y54F10AM.7	Y54F10AM.7	1.74344	0.064015
186903_at	Y55B1BL.1	Y55B1BL.1	1.81668	0.0451551
184212_s_at	vps-32.1	C56C10.3	1.29679	0.193694
193658_at	nhr-70	Y51A2D.17	1.82954	0.00569209
190136_at	K11D12.9	K11D12.9	1.71814	0.018506
173480_s_at	cyp-32B1	Y5H2B.5	1.43536	0.0480547
174680_at	nph-4	R13H4.1	3.53141	0
185045_at	F39H12.2	F39H12.2	2.14977	0.00308041
178659_at	R05D7.5	R05D7.5	2.47594	0.00503949
188536_s_at	lgg-1	C32D5.9	1.77627	0.0430558
188496_s_at	T07G12.5	T07G12.5	1.36738	0.0916602
176304_at	Y52E8A.3	Y52E8A.3	1.74926	0.0152212
182671_at	F12D9.1	F12D9.1	2.37272	0.00249377
177083_at	lgc-33	Y55F3BR.4	1.19271	0.283756
179674_s_at	T04F8.2	T04F8.2	1.37931	0.0475253
192363_at	acs-17	C46F4.2	2.0478	0.00982129
190574_at	sptf-1	F45H11.1	3.7719	0.00186569
180561_at	W04B5.2	W04B5.2	2.13619	0.00790845
174476_at	B0244.11	B0244.11	1.73883	0.0034301
185588_at	K02G10.1	K02G10.1	1.28913	0.0145657
171737_x_at	T12G3.1	T12G3.1	1.37438	0.244677
179366_at	F22D6.2	F22D6.2	1.35336	0.153574
188114_at	deg-1	C47C12.6	1.99342	0.00678572
188320_at	col-83	F33A8.9	1.35868	0.135285
176976_at	ajm-1 | H08J11.2	C25A11.4 | H08J11.2	1.35931	0.291661
189099_at	col-77	M195.1	17.9023	0
172712_x_at	W02B3.6	W02B3.6	1.73266	0.0667123
172352_at	C33A12.4	C33A12.4	2.08549	0.014426
187888_s_at	abu-4	Y5H2A.3	1.28896	0.0499159
178986_s_at	H24G06.1	H24G06.1	1.57354	0.00904968
184547_at	K12C11.6 | K12C11.7	K12C11.6 | K12C11.7	1.41419	0.0480953
177858_s_at	F02E9.5	F02E9.5	1.90189	0.00943062
179078_s_at	F54C9.3	F54C9.3	2.6621	0.0144125
191825_at	M03E7.4	M03E7.4	8.32995	0.00030532
173549_s_at	T07F10.3 | T07F10.5 | T07F10.6	T07F10.3 | T07F10.5 | T07F10.6	1.36703	0.058435
172198_x_at	col-66 | F15D3.9	F15D3.3 | F15D3.9	2.38786	0.000815196
178169_at	ZC455.1	ZC455.1	4.38381	0
181977_s_at	F42C5.9	F42C5.9	1.87076	0.00347334
173434_at	ras-1	C44C11.1	1.26136	0.14573
176372_at	Y72A10A.1	Y72A10A.1	4.08339	0
184219_at	C07F11.2	C07F11.2	2.67442	0.00078307
178458_at	fbxa-167	C31C9.3	1.58242	0.0345825
175588_s_at	F38E9.5	F38E9.5	1.9258	0.00374831
182756_at	T07F8.2	T07F8.2	1.46788	0.0812299
185668_s_at	C29H12.6	C29H12.6	3.41842	0
192656_s_at	K10G9.1	K10G9.1	2.61054	0.0034301
178027_at	nph-4 | R13H4.3 | R13H4.2	R13H4.1 | R13H4.3 | R13H4.2	2.20543	0.00249377
191205_s_at	nhr-107	C33G8.11	1.62297	0.045672
190003_at	nhr-184	F44C8.9	1.54054	0.034395
174808_at	T24B8.4	T24B8.4	3.13535	0.00273746
175452_at	M176.5	M176.5	1.60522	0.0313033
178432_s_at	ZC443.3	ZC443.3	3.47538	0.00335537
178969_at	lgc-31	F21A3.7	2.7016	0.00320595
188741_at	C26C6.6	C26C6.6	1.23183	0.0856578
180335_at	T19D7.4	T19D7.4	1.48881	0.073175
173217_at	ldb-1	F58A3.1	1.51351	0.00280371
191088_at	fos-1	F29G9.4	1.4657	0.0412535
187869_s_at	lgc-33	Y55F3BR.4	2.32778	0.00724665
178798_s_at	K02B7.3	K02B7.3	1.50278	0.241914
185794_at	K09H11.6	K09H11.6	2.24692	0
174302_at	F38E9.5	F38E9.5	1.35757	0.148315
173658_at	F15A8.6	F15A8.6	1.67968	0.0673745
193247_at	flp-3	W07E11.2	1.99694	0.0252893
176642_at	F58H1.5	F58H1.5	2.85558	0.000809911
193679_s_at	nhr-3	H01A20.1	3.02445	0.00287072
181283_at	F53A9.3	F53A9.3	8.26928	0
191782_s_at	ncx-4	F35C12.2	1.67101	0.0091217
189291_at	C24G6.2	C24G6.2	1.77962	0.0101501
192844_at	osm-6	R31.3	1.96545	0.00715932
173815_s_at	tnt-3	C14F5.3	2.45469	0.00196162
192603_at	nhr-42	C33G8.6	1.30791	0.210218
175760_at	fbl-1	F56H11.1	1.46925	0.123107
173003_s_at	nhr-65	Y17D7A.3	1.35501	0.175887
172616_x_at	Y116A8C.40 | 21ur-4976	Y116A8C.40 | Y116A8C.110	1.70905	0.073781
193255_at	T04F3.1	T04F3.1	1.64936	0.0246236
190708_at	ddr-1	C25F6.4	1.99823	0.0146476
190004_at	nhr-177	F16B4.1	1.46064	0.0147942
188906_s_at	daf-3	F25E2.5	1.49284	0.010448
181426_at	F41E6.1	F41E6.1	1.99939	0.00278805
192959_at	F47A4.5	F47A4.5	2.10334	0.0142952
175405_s_at	C15C7.7	C15C7.7	1.22212	0.249649
192810_s_at	F43G6.8	F43G6.8	2.87049	0.00347334
181153_s_at	W03G11.4	W03G11.4	2.6876	0.00253336
181130_s_at	Y69E1A.1	Y69E1A.1	1.29017	0.0977168
172285_x_at	W02B3.6	W02B3.6	1.5975	0.112559
189965_at	nhr-211	T01G6.5	1.19267	0.295184
178698_at	K07G5.4	K07G5.4	4.78883	0
192839_s_at	F47G9.4	F47G9.4	2.42455	0.000809911
179713_at	sru-39	F46B6.11	1.31224	0.030525
176132_at	pes-4	Y119D3B.17	1.61557	0.0127821
188718_at	glb-18 | F52A8.5	F52A8.4 | F52A8.5	2.53737	0.00335537
189866_s_at	tag-224	B0496.8	1.64596	0.0455581
190492_at	tbc-8	C38H2.1	2.36635	0.00188536
186304_at	F18F11.1	F18F11.1	1.40898	0.081585
187571_at	T23F2.4	T23F2.4	5.87157	0.00300216
189256_at	cyp-35B2	K07C6.3	2.17956	0.0339292
186050_s_at	unc-73	F55C7.7	1.55657	0.0333798
192917_s_at	F07A11.4	F07A11.4	1.43154	0.0360032
180833_s_at	nlp-14	D1009.4	1.16961	0.226258
183896_at	Y39A1A.7	Y39A1A.7	1.32328	0.110554
179572_at	C06H5.7	C06H5.7	1.42368	0.124733
192597_at	glr-5	ZC196.7	3.40361	0
192110_at	Y75B8A.5	Y75B8A.5	7.45325	0
175657_s_at	bli-3	F56C11.1	4.42362	0
192541_s_at	nhr-31	C26B2.3	1.34563	0.0936353
172858_x_at	C53C11.4	C53C11.4	1.3507	0.135016
192441_s_at	tir-1	F13B10.1	1.29249	0.0937536
173121_s_at	K10B3.6	K10B3.6	1.34791	0.0345564
189423_s_at	crh-1	Y41C4A.4	1.29954	0.188402
175585_at	lin-10	C09H6.2	1.55055	0.0223717
186672_at	T23G5.6	T23G5.6	1.44246	0.0223861
175084_s_at	F38E9.5	F38E9.5	1.31266	0.206251
192362_at	kin-29	F58H12.1	1.70714	0.0098168
179537_at	C50B8.4	C50B8.4	1.87201	0.0413011
174041_at	ace-1	W09B12.1	2.58854	0.00249377
187109_s_at	fhod-1	C46H11.11	4.78638	0
179737_at	set-15	R11E3.4	1.15439	0.116434
182640_at	C18G1.6	C18G1.6	2.2634	0.000821279
179554_at	F44F4.1	F44F4.1	1.27227	0.279811
176006_at	fhod-1	C46H11.11	1.35151	0.116382
173154_s_at	T26F2.2	T26F2.2	1.25313	0.0261841
193411_s_at	lim-9	F25H5.1	2.06067	0.00743181
173919_s_at	ttr-44 | R11G10.3	C56A3.2 | R11G10.3	1.90445	0.0315388
191379_at	B0302.5	B0302.5	2.3443	0.000196657
186846_s_at	F36G3.1	F36G3.1	1.81185	0.0067117
183210_at	K03E6.7	K03E6.7	1.91884	0.0102094
192835_at	nhr-46	C45E5.6	1.69071	0.0101497
181919_at	W05H12.1	W05H12.1	3.99945	0.00030532
182681_at	nlp-37	F48B9.4	1.49666	0.0289281
187090_at	nhr-143	F59E11.11	2.55242	0.00181032
190746_at	F38E9.5	F38E9.5	1.56012	0.0382754
185477_s_at	AH9.3	AH9.3	1.47506	0.0354172
178035_at	glb-11	C36E8.2	1.60729	0.0106087
191225_at	npr-2	T05A1.1	1.37158	0.133967
194067_at	clec-66	F35C5.9	2.3049	0.00249377
178539_at	M05B5.6	M05B5.6	2.01967	0.00909628
190364_s_at	frm-1	ZK270.2	2.01738	0.00214774
178612_at	T01G1.2	T01G1.2	2.5275	0.00301325
180597_at	F40E10.6	F40E10.6	1.42736	0.0169638
177907_at	C36E8.4	C36E8.4	1.7287	0.0133946
173231_at	K07B1.8	K07B1.8	1.35867	0.2409
191384_s_at	C14H10.1	C14H10.1	2.97325	0.00140105
178631_s_at	F14B6.2	F14B6.2	3.48839	0.00030532
183134_at	nca-1	C11D2.6	2.19688	0.00909628
190640_s_at	unc-115	F09B9.2	1.26801	0.22485
190380_at	nhr-195	F59E11.10	1.33938	0.100062
192218_at	rskn-2	C54G4.1	1.67332	0.00835987
183495_at	ift-81	F32A6.2	1.63094	0.0191744
180317_at	T05E11.2	T05E11.2	1.77701	0.0142361
175438_at	glb-11	C36E8.2	1.4879	0.0450627
193324_at	lim-9	F25H5.1	2.38437	0.0034301
190092_at	aat-2	F07C3.7	1.68932	0.00737226
190463_at	Y48A6B.6	Y48A6B.6	1.2543	0.265991
172259_x_at	C31H5.4	C31H5.4	2.39183	0.0111082
179928_s_at	T27C4.1	T27C4.1	1.85405	0.00459259
191681_at	sox-2	K08A8.2	2.28885	0.00249377
192718_s_at	lin-18	C16B8.1	1.71934	0.00774738
175745_at	ins-1	F13B12.5	3.54728	0.00224686
193537_s_at	kcc-3	K02A2.3	2.86837	0.000885533
177413_s_at	snt-1	F31E8.2	3.08836	0.000459496
189816_s_at	klp-11	F20C5.2	1.75143	0.00599662
188445_at	agr-1	F41G3.12	2.55476	0.000809911
180758_at	nlp-6	T23E7.4	2.54813	0.00347334
192193_at	F43C9.2	F43C9.2	1.61128	0.0112817
192360_at	lgc-38	F11H8.2	1.33362	0.0552301
175011_at	K07C11.7	K07C11.7	1.16918	0.22383
192029_at	col-33	F36A4.6	2.27941	0.00641944
190437_at	dop-2	K09G1.4	2.44839	0
172588_x_at	flp-21	C26F1.10	3.0419	0.00341674
172353_x_at	C02E7.6	C02E7.6	27.0172	0
179382_at	F38C2.4 | 21ur-3754	F38C2.4 | F38C2.23	1.43647	0.0320207
176451_at	siah-1	Y37E11AR.2	1.30613	0.181603
191492_at	F42C5.2	F42C5.2	1.2329	0.0917512
181289_at	F48A9.1	F48A9.1	1.51289	0.055268
175281_s_at	Y46E12A.3	Y46E12A.3	1.27565	0.163423
171801_s_at	W03G11.4	W03G11.4	3.09756	0
189956_at	rab-37	W01H2.3	2.29165	0.00808077
174406_at	tir-1	F13B10.1	1.36067	0.166274
191465_at	nhr-230	Y17D7A.1	1.66692	0.0105253
188044_s_at	unc-14	K10D3.2	1.95977	0.00284949
183970_at	T04C12.3	T04C12.3	1.63386	0.0613935
182988_at	C29G2.3	C29G2.3	57.4004	0
182513_at	tth-1	F08F1.8	1.47654	0.136009
184790_at	F09E5.12	F09E5.12	1.64607	0.0170073
177534_at	F57C7.4	F57C7.4	1.27028	0.0572463
172454_x_at	F18E9.6	F18E9.6	1.50835	0.144707
180157_at	F57G12.1	F57G12.1	1.27753	0.231268
178275_s_at	F47G4.4	F47G4.4	1.85436	0.00167933
190240_at	H10E21.5	H10E21.5	1.27433	0.0829304
193534_at	deg-3	K03B8.9	1.37628	0.110686
174172_at	F36H5.10	F36H5.10	5.11962	0
180617_s_at	Y44A6D.2	Y44A6D.2	2.46315	0.00106969
190523_s_at	F53H10.2	F53H10.2	1.33201	0.0532907
174407_at	tth-1	F08F1.8	1.5131	0.17838
176397_at	bam-2	Y71F9AR.1	2.03635	0.00359403
174358_s_at	Y24D9A.1	Y24D9A.1	1.41453	0.220299
192420_at	pes-7	F09C3.1	1.38207	0.066161
180089_at	C50F2.8	C50F2.8	2.90081	0.000360987
172902_x_at	col-34	F36A4.10	2.00047	0.00313349
194116_s_at	pkc-1	F57F5.5	1.86566	0.00249377
192749_at	tax-6	C02F4.2	1.2082	0.277225
188347_at	C54E10.2	C54E10.2	1.58453	0.00776543
191183_at	R106.2	R106.2	1.54438	0.0130693
181779_at	C53D5.2	C53D5.2	3.3474	0.00167933
180660_at	elo-9	Y53F4B.2	1.57171	0.0372854
177429_s_at	F54E4.3	F54E4.3	2.7021	0.00282219
176368_at	Y22D7AL.16	Y22D7AL.16	1.83717	0.0120808
188662_at	rom-2	C48B4.2	2.57566	0.00430079
188464_at	F26E4.7	F26E4.7	1.53024	0.0999464
185033_at	rgs-6	C41G11.3	2.14566	0.0034301
179949_at	bre-2	Y39E4B.9	1.80484	0.0217056
188587_s_at	ctl-3	Y54G11A.13	3.03704	0.000809911
174609_at	C49F8.2	C49F8.2	1.44415	0.0256714
181598_at	sdpn-1	F45E1.7	2.03313	0.0050548
190939_at	aqp-5	C35A5.1	2.40871	0.00030532
187468_at	cdka-1	T23F11.3	2.2396	0.00219499
180726_s_at	F44D12.2	F44D12.2	5.22291	0
180929_s_at	C10G8.8	C10G8.8	1.22067	0.275878
194046_s_at	let-23	ZK1067.1	1.21302	0.0852062
185348_at	Y75B8A.29	Y75B8A.29	1.26042	0.166452
191432_at	pmk-1	B0218.3	1.19022	0.131731
175778_s_at	flp-2	W07E11.3	1.44389	0.0877238
189072_at	tag-96	M01D7.4	3.35533	0
176072_at	nhr-122	Y41D4B.9	1.25024	0.119786
173161_at	C06H5.7	C06H5.7	1.80037	0.0125463
192123_at	rsd-3	C34E11.1	1.23591	0.118475
190698_at	acc-2	C53D6.3	2.01518	0.00107643
188946_at	C16D2.1 | jun-1	C16D2.1 | T24H10.7	1.26313	0.270434
184117_at	Y12A6A.2	Y12A6A.2	1.25538	0.202112
187608_s_at	Y55F3AM.10	Y55F3AM.10	2.9331	0.00030532
192344_at	C28G1.5	C28G1.5	1.29994	0.159323
172701_x_at	col-125	C29F4.1	1.2339	0.0259156
172153_x_at	unc-44	B0350.2	1.57856	0.00266038
185357_at	Y37D8A.16	Y37D8A.16	1.84259	0.0270317
192490_at	ZK337.2	ZK337.2	1.98602	0.00249377
173226_s_at	aex-6	Y87G2A.4	2.80626	0.00276647
179724_at	F53C3.4	F53C3.4	1.43117	0.141415
192349_at	F48F7.5	F48F7.5	3.09173	0.00305461
193669_s_at	smf-1	K11G12.4	1.55727	0.0316428
182292_at	aex-6	Y87G2A.4	2.60968	0.00030532
185098_s_at	Y64G10A.6 | 21ur-1293 | 21ur-1647 | 21ur-391 | 21ur-841	Y64G10A.6 | Y64G10A.15 | Y64G10A.26 | Y64G10A.32 | Y64G10A.131	2.3188	0.00470746
174167_at	F53C3.6	F53C3.6	1.24464	0.271432
174353_at	F28C1.1	F28C1.1	1.42684	0.0193833
192519_s_at	klp-4	F56E3.3	1.76712	0.00540596
192231_at	nhr-56	F44C8.6	1.53697	0.0167004
192734_at	rgl-1	F28B4.2	1.34945	0.0808174
187747_at	unc-82	B0496.3	2.36237	0.00030532
173599_s_at	Y48G10A.3	Y48G10A.3	1.42169	0.0123018
185846_at	unc-83	W01A11.3	1.31345	0.152376
184332_at	fbxb-77	Y17G9B.7	1.23168	0.210057
188687_s_at	ctl-2 | Y54G11A.7	Y54G11A.5 | Y54G11A.7	2.07726	0.00555381
173297_at	Y48G8AL.13	Y48G8AL.13	1.49361	0.0193648
175251_s_at	F47G4.4	F47G4.4	2.14418	0.00030532
178737_at	K08C7.6	K08C7.6	5.63118	0
175049_s_at	deg-3	K03B8.9	1.63178	0.00476731
172962_at	gpc-1	K02A4.2	1.60401	0.0798744
193740_at	ncs-2	F10G8.5	1.37775	0.0400199
183786_at	tbc-18	F41D9.1	1.78734	0.004311
192427_s_at	rab-3	C18A3.6	2.56524	0.00249377
173277_at	K07B1.8	K07B1.8	1.66325	0.0240672
186472_at	cpi-2 | R01B10.3	R01B10.1 | R01B10.3	1.51126	0.0320181
175141_at	C35E7.11	C35E7.11	2.17926	0.00484129
187014_at	dyf-14	F35D11.11	2.13678	0.0027225
177670_at	ttr-48	ZC64.2	1.92226	0.0115484
