# Supplementary material for: Dynamically-expressed prion-like proteins form a cuticle in the pharynx of Caenorhabditis elegans
Source: Biol Open. 2014 Oct 31;3(11):1139–49. doi: 10.1242/bio.20147500 (PMC4232772; doi:10.1242/bio.20147500)
Supplement: Supplementary Material [file supp_bio.20147500_TABLE_S4.xlsx]

## Sheet: CUT DOWN
ProbeSetID	Symbol	Sequence Name	FC neg2hrEmb/L1-3hr	FDR.bh Emb/L1
173635_at	dpy-6	F16F9.2	-43.6453	0
174029_at	peb-1	T14F9.4	-1.67341	0.0345825
178552_at	C33B4.2	C33B4.2	-1.25316	0.160343
178930_at	F19H8.2	F19H8.2	-2.27188	0.00287072
193058_at	let-653	C29E6.1	-2.18224	0.00352714
184019_at	C01F1.3	C01F1.3	-1.30496	0.192016
186502_at	Y38H6C.16	Y38H6C.16	-1.9069	0.00438957
175363_at	F13G3.3 | F13G3.12	F13G3.3 | F13G3.12	-1.29955	0.0170099
179491_at	ZK669.2	ZK669.2	-1.63586	0.00555613
183942_s_at	T14B4.5	T14B4.5	-1.54351	0.0309265
186784_at	nhr-235	Y38E10A.19	-1.63375	0.0156692
177671_at	K03D3.2	K03D3.2	-1.21578	0.0973152
178695_at	F53B3.6	F53B3.6	-1.94023	0.0304687
179502_at	T28D6.3	T28D6.3	-4.77139	0.00301495
180523_at	F47B10.5	F47B10.5	-1.25664	0.11223
183138_at	C06A6.5	C06A6.5	-2.50691	0
187962_at	ins-35	K02E2.4	-1.38274	0.0751318
182693_s_at	T04A11.2	T04A11.2	-9.91301	0
179570_at	F11E6.4	F11E6.4	-1.27086	0.138119
182387_at	Y37D8A.3	Y37D8A.3	-1.62497	0.00920139
181248_s_at	dpy-6	F16F9.2	-13.4037	0
191910_at	T04A8.5	T04A8.5	-1.72505	0.00439393
182178_at	D1005.2	D1005.2	-1.28851	0.240056
179727_at	Y43C5A.3	Y43C5A.3	-24.6511	0
192641_s_at	nhr-74	C27C7.3	-2.12324	0.00979237
183850_at	Y48E1B.8	Y48E1B.8	-3.95038	0.00195255
181436_at	F40A3.2	F40A3.2	-8.18449	0
176370_at	Y22D7AL.11	Y22D7AL.11	-1.45379	0.0135545
190564_at	ttr-28	R90.3	-2.31282	0.0202007
181461_at	fbxa-190	F56C3.2	-4.96605	0
177796_at	C11H1.9	C11H1.9	-3.50263	0
175629_s_at	gly-6	H38K22.5	-1.67258	0.00288996
192332_s_at	dhs-27	C04F6.5	-4.60334	0.00140105
178402_at	C01H6.8	C01H6.8	-1.33396	0.0250097
176531_at	Y71D11A.3	Y71D11A.3	-2.18321	0.00440916
187602_at	C45G9.12	C45G9.12	-1.86265	0.00470528
188624_at	dpy-19	F22B7.10	-1.72759	0.000837061
190173_s_at	mlt-4	ZC15.7	-1.31329	0.10426
177086_at	M79.2	M79.2	-5.4085	0
189100_at	clec-187	ZK896.6	-4.29588	0
188043_at	dpf-6	F44B9.1	-1.59516	0.00498422
171996_x_at	egl-15	F58A3.2	-1.64988	0.110686
177084_at	M79.2	M79.2	-4.84164	0
181717_at	Y54G9A.4	Y54G9A.4	-3.95789	0.000809911
189810_at	cyp-13A10	ZK1320.4	-2.0405	0.00570792
183122_at	C45E5.1 | 21ur-2984 | 21ur-3725	C45E5.1 | C45E5.11 | C45E5.18	-3.7649	0.00170364
176675_at	F43H9.4	F43H9.4	-3.76071	0.00335537
186055_at	grd-10	F09D12.1	-2.16642	0.00424371
180948_at	F52E1.5	F52E1.5	-1.24235	0.207146
175655_s_at	gly-6	H38K22.5	-1.79094	0.00430664
184166_at	F43C9.1	F43C9.1	-1.23032	0.200155
175572_s_at	H06O01.2 | ctg-1	H06O01.2 | H06O01.3	-9.28122	0
190288_at	AC3.5	AC3.5	-2.48555	0
174415_at	F53B3.5	F53B3.5	-1.31983	0.108011
191616_at	F32G8.4	F32G8.4	-5.7902	0
172832_x_at	gly-6	H38K22.5	-1.63321	0.0309063
185837_at	F21C10.4	F21C10.4	-1.45989	0.0214656
187913_at	mab-10	R166.1	-1.2514	0.176362
174077_at	C05D9.9	C05D9.9	-2.11162	0.0031271
183309_at	K03H6.2	K03H6.2	-73.3459	0
191743_at	H06O01.2 | ctg-1	H06O01.2 | H06O01.3	-6.77146	0
173147_s_at	nhr-113	ZK1025.9	-1.17997	0.193739
175670_s_at	cyd-1	Y38F1A.5	-2.5877	0.00249377
177481_at	F42G4.5	F42G4.5	-6.12265	0
188607_at	nit-1 | ZK1058.9	ZK1058.6 | ZK1058.9	-2.01868	0.00167933
181870_at	col-103	F56B3.1	-26.4732	0
189453_s_at	F59A3.1	F59A3.1	-1.69773	0.00555613
185495_at	C25E10.4	C25E10.4	-1.38582	0.0517358
176746_s_at	rfp-1 | R05D3.9	R05D3.4 | R05D3.9	-5.23585	0
185954_at	Y54G11A.7	Y54G11A.7	-1.49698	0.0466998
181972_at	grd-3 | grd-13	W05E7.1 | W05E7.3	-2.05216	0.00873583
177183_s_at	Y73B6BL.24	Y73B6BL.24	-17.6984	0
190178_s_at	sulp-2	F14D12.5	-4.27307	0
176860_at	F36D3.1	F36D3.1	-1.41195	0.113982
172434_at	F53B3.5	F53B3.5	-1.7312	0
183794_at	ZK1225.1	ZK1225.1	-1.16557	0.170383
176939_at	spp-23	Y34D9A.11	-6.38714	0.00167933
182840_at	F53B3.5	F53B3.5	-1.3333	0.0837759
179334_s_at	ZC412.3	ZC412.3	-2.16807	0.0109741
183154_at	Y12A6A.1	Y12A6A.1	-1.26582	0.227477
175993_at	gsto-1	C29E4.7	-1.9942	0.0127821
191873_at	cdr-7	K01D12.13	-2.80998	0.00196252
174007_s_at	R07B7.5	R07B7.5	-2.55678	0.00360899
176637_s_at	C06H5.6	C06H5.6	-3.064	0.00170364
183190_at	C54E4.5	C54E4.5	-3.16032	0.00030532
177762_at	abf-5	T22H6.5	-4.96057	0.00255419
185341_s_at	bcc-1	M7.3	-2.39077	0.00628685
192808_at	K06A4.5	K06A4.5	-2.53861	0.00249377
175953_at	F41G4.8	F41G4.8	-3.47833	0.000885389
174348_at	flh-2	C26E6.2	-1.24959	0.296612
180474_at	grsp-4	F07C4.7	-5.33516	0
189680_at	far-5	F15B9.3	-1.33938	0.0192688
188351_s_at	cyd-1	Y38F1A.5	-2.13929	0.00901785
180037_at	W04E12.7	W04E12.7	-1.30599	0.054423
193751_at	T04G9.4	T04G9.4	-5.21225	0
172622_x_at	W04E12.7	W04E12.7	-3.0469	0
173160_s_at	F36D3.1	F36D3.1	-1.45306	0.0717196
192492_at	sams-1	C49F5.1	-8.35857	0
188356_at	col-98	F14F7.1	-17.1304	0
185793_at	Y73F8A.26	Y73F8A.26	-1.72312	0.0136416
182621_at	F35B12.3	F35B12.3	-11.5292	0
178178_s_at	F36D3.1	F36D3.1	-1.54559	0.0242392
183536_at	Y4C6B.5 | 21ur-1022 | 21ur-347	Y4C6B.5 | Y4C6B.24 | Y4C6B.25	-1.3128	0.0828832
187234_s_at	Y110A2AL.9	Y110A2AL.9	-1.18372	0.0912058
190201_s_at	rab-6.2	T25G12.4	-1.18516	0.184295
184450_at	fbxa-65	C17B7.11	-4.30413	0
186793_at	F35F10.11	F35F10.11	-1.53135	0.0471568
192627_at	R06B9.4	R06B9.4	-4.06699	0.00214957
182338_at	T05E7.1	T05E7.1	-3.54536	0.00170364
173118_s_at	F08C6.2	F08C6.2	-2.87173	0.00166844
191373_s_at	dhs-20 | F35B12.3	F35B12.2 | F35B12.3	-1.77466	0.0154339
191091_at	T21B6.2	T21B6.2	-2.53331	0
193162_s_at	F08C6.2	F08C6.2	-3.00746	0.00249377
190547_at	Y110A7A.4	Y110A7A.4	-2.53416	0.01021
181632_at	B0281.3	B0281.3	-1.26032	0.184731
175554_s_at	K02G10.3	K02G10.3	-2.98067	0.000885389
189080_at	R02D3.1	R02D3.1	-3.31813	0.00249377
191776_at	ugt-9	T19H12.1	-4.03123	0.00186569
187318_at	lon-1	F48E8.1	-12.6377	0
171981_x_at	ztf-6	W06H12.1	-1.70011	0.00872487
190520_at	abts-4	R03E9.3	-1.47546	0.0472772
174840_s_at	abts-4	R03E9.3	-1.56135	0.0521107
175235_at	clec-57	F08H9.6	-3.44867	0.00249377
181462_at	W03D8.8	W03D8.8	-1.25373	0.29526
187019_at	F37C12.10	F37C12.10	-4.37495	0.000885389
174434_at	T12G3.2	T12G3.2	-1.42887	0.0572837
185400_at	bcc-1	M7.3	-1.72577	0.015793
177879_at	T06G6.4	T06G6.4	-1.17599	0.155936
192493_s_at	sams-1	C49F5.1	-9.31914	0
181904_at	C41H7.1	C41H7.1	-1.35483	0.0313906
180455_s_at	Y39G8B.2	Y39G8B.2	-1.82828	0.00493571
183450_at	clec-1	F25B4.9	-31.5966	0
193596_s_at	chd-3	T14G8.1	-2.0369	0.00637194
180358_at	F23C8.3	F23C8.3	-1.37452	0.049985
190231_at	T01H8.2	T01H8.2	-5.42566	0
183111_at	pqn-48	K07D4.8	-2.9538	0.00030532
183947_at	K02E7.6	K02E7.6	-12.7385	0
186582_s_at	mis-12	Y47G6A.24	-1.85763	0.0199261
186257_s_at	C29H12.2	C29H12.2	-2.3783	0.00361523
172671_x_at	his-38	K03A1.6	-1.21766	0.0599358
179927_at	T07D3.4	T07D3.4	-2.16966	0.00555381
178444_at	ZC302.3	ZC302.3	-1.17801	0.223161
176775_at	K02G10.3	K02G10.3	-3.53518	0.00167933
173844_s_at	Y22D7AL.9	Y22D7AL.9	-3.80052	0.000962557
176479_at	Y43H11AL.2	Y43H11AL.2	-1.86936	0.00258985
178602_at	M04C9.1	M04C9.1	-3.71533	0.00195255
180345_s_at	K07H8.9	K07H8.9	-2.45696	0.00288777
174833_at	acs-1	F46E10.1	-2.63454	0.00265411
179525_at	hrg-4	F36H1.5	-1.758	0.0138173
176916_at	Y67H2A.9	Y67H2A.9	-5.64153	0
175750_s_at	C31B8.8	C31B8.8	-4.45689	0.000809911
192831_s_at	lec-4	C44F1.3	-4.22737	0.00030532
178615_s_at	T12G3.2	T12G3.2	-1.53166	0.0323627
182871_at	T01C8.2	T01C8.2	-1.72593	0.0159119
175360_at	ceh-41	T26C11.5	-2.63623	0.00186569
192640_at	nhr-74	C27C7.3	-1.19193	0.202112
192242_at	tba-6 | F32H2.6	F32H2.9 | F32H2.6	-4.25477	0.000885389
175553_at	K02G10.3	K02G10.3	-2.45421	0.00334875
175484_s_at	sec-15	C28G1.3	-1.41982	0.032014
188239_s_at	mab-21	F35G12.6	-1.5298	0.0174447
192345_s_at	F32H5.1	F32H5.1	-3.15549	0.00195255
190553_at	F01G10.7	F01G10.7	-5.80036	0
190450_s_at	F09C8.1	F09C8.1	-2.38259	0.00569103
175676_at	unc-84	F54B11.3	-1.73413	0.0216687
172761_x_at	his-1	T10C6.14	-1.36824	0.091658
187910_at	fat-3	W08D2.4	-17.5173	0
178039_at	set-10	F33H2.7	-1.91932	0.0134273
183359_at	F58E2.4	F58E2.4	-1.398	0.02726
187180_at	C44C1.5	C44C1.5	-15.4515	0
173707_at	dnj-2 | B0035.1	B0035.2 | B0035.1	-1.83094	0.00434079
190975_at	gst-24	F37B1.1	-6.40444	0
176912_at	Y67H2A.9	Y67H2A.9	-1.34372	0.120082
185855_s_at	ncx-1	Y113G7A.4	-1.26416	0.121132
189227_at	W07B8.1	W07B8.1	-1.53115	0.0281022
194085_at	ver-4	F59F3.5	-1.56655	0.0255673
187609_s_at	F23F12.3	F23F12.3	-1.15524	0.204677
192417_at	acs-1	F46E10.1	-4.02814	0.00106426
175448_at	Y57G11C.36	Y57G11C.36	-1.28925	0.0689483
190053_at	aat-3	F52H2.2	-1.68212	0.00836879
179599_at	ZK228.4	ZK228.4	-12.0815	0
192355_s_at	uev-3 | F26H9.5	F26H9.7 | F26H9.5	-1.2226	0.240757
188165_at	skr-16	C42D4.6	-1.72263	0.02765
182728_at	C50F2.4	C50F2.4	-1.56598	0.00986911
177144_at	nhr-114	Y45G5AM.1	-3.63613	0.000911966
188603_s_at	dpy-27	R13G10.1	-1.21015	0.193376
189922_at	clec-57	F08H9.6	-1.92723	0.0195368
186459_at	ZK1240.5	ZK1240.5	-1.21288	0.127354
177006_s_at	Y54G2A.29	Y54G2A.29	-3.5801	0
190896_at	ttr-39	C04G2.1	-4.33854	0
180912_at	ztf-6	W06H12.1	-2.1452	0.00335537
188895_at	H11E01.2	H11E01.2	-3.61316	0.000809911
173593_at	cblc-1	ZK546.17	-2.49619	0.000885389
179051_s_at	ZK228.3	ZK228.3	-12.2308	0
177105_s_at	unc-84	F54B11.3	-1.99312	0.00910825
185917_at	T28C12.2	T28C12.2	-1.32872	0.210596
179505_at	NA	NA	-1.81558	0.00446288
193891_at	aco-1	ZK455.1	-3.9519	0
175424_at	C40H1.7	C40H1.7	-5.21242	0.000809911
182361_s_at	C05D9.7	C05D9.7	-1.21836	0.165993
185026_at	B0238.12	B0238.12	-1.7075	0.0969677
172844_x_at	fipr-21	F41E7.5	-2.49374	0.00181477
190294_at	sdhd-1 | F33A8.6	F33A8.5 | F33A8.6	-3.18841	0.00335537
190962_s_at	gst-19	F37B1.8	-2.27642	0.0152915
182543_at	T20F7.3	T20F7.3	-1.52212	0.0219079
175649_s_at	rrf-1	F26A3.8	-1.30577	0.184856
175838_at	hmg-3 | lin-35	C32F10.5 | C32F10.2	-1.78078	0.0609113
187095_at	Y38E10A.22	Y38E10A.22	-1.20718	0.0419727
180541_s_at	C24G6.6	C24G6.6	-6.05331	0.000196657
176505_at	Y14H12A.1	Y14H12A.1	-2.27417	0.00181477
173538_s_at	M02D8.3	M02D8.3	-1.38782	0.179557
184007_at	fbxc-33	R07C3.8	-1.59184	0.0464462
182016_at	C27C12.4	C27C12.4	-1.30309	0.201301
192651_s_at	ztf-21	Y48A6C.3	-1.27902	0.249818
173285_s_at	ncx-1	Y113G7A.4	-1.29318	0.166427
192760_at	twk-25	M04B2.5	-3.58691	0.00185275
178662_s_at	T23G7.2	T23G7.2	-1.88659	0.00423154
191887_s_at	cpr-5	W07B8.5	-1.98464	0.0413391
173986_at	F59B8.1 | F59B8.2	F59B8.1 | F59B8.2	-3.14809	0.00030532
191290_at	crs-2	Y23H5A.1	-2.33731	0.00605333
181604_at	Y43F4B.7 | Y43F4B.10	Y43F4B.7 | Y43F4B.10	-1.29755	0.146094
184456_at	lips-14	H17B01.3	-1.26483	0.110171
189940_at	ZC328.2	ZC328.2	-2.56776	0.00195255
173849_at	F13H10.3	F13H10.3	-1.73031	0.0309896
189560_at	C46C2.2	C46C2.2	-1.62676	0.00415712
190619_at	C15C8.3 | C15C8.7	C15C8.3 | C15C8.7	-2.04539	0.0266119
175831_s_at	nhr-23	C01H6.5	-2.79603	0.00922715
175218_at	F59C12.4	F59C12.4	-1.36957	0.124043
194130_s_at	nhr-23	C01H6.5	-1.45576	0.016548
182801_at	ncx-8	C13D9.7	-2.39561	0.00451787
183376_at	Y39B6A.27	Y39B6A.27	-1.73977	0.0241746
189933_s_at	H17B01.1	H17B01.1	-1.18238	0.240245
192151_at	tsn-1	F10G7.2	-2.33296	0.0167662
183657_at	F26F4.8 | kbp-2	F26F4.8 | F26F4.13	-2.2704	0.00989814
177979_s_at	pxd-1	C36E8.3	-1.55313	0.0447465
172065_x_at	tufm-1	Y71H2AM.23	-1.50551	0.0148048
191583_s_at	F13H8.7	F13H8.7	-3.57815	0
171855_x_at	Y59A8A.3	Y59A8A.3	-1.27496	0.287143
173082_at	C37A5.1	C37A5.1	-1.22883	0.158027
182164_s_at	C43H6.4	C43H6.4	-1.3087	0.0244295
189115_s_at	app-1	W03G9.4	-1.66968	0.0321783
192093_s_at	ugt-60	C07A9.6	-2.9602	0.00183213
191408_s_at	F13H10.3	F13H10.3	-2.26098	0.00746627
190995_at	alh-9	F01F1.6	-1.61913	0.0788849
174945_at	C18A3.5	C18A3.5	-1.40607	0.0715942
188546_s_at	moc-1	T06H11.4	-1.23381	0.012374
179454_at	C49C3.8	C49C3.8	-1.30643	0.164416
188801_s_at	C25G4.10	C25G4.10	-1.18188	0.228141
175675_s_at	unc-84	F54B11.3	-1.44101	0.104552
174849_at	F58G11.2	F58G11.2	-1.34381	0.0319372
190926_s_at	C37A5.1	C37A5.1	-2.97091	0.00195255
174746_at	rme-1	W06H8.1	-1.55299	0.0371443
172994_at	ZK829.4	ZK829.4	-1.68288	0.00607724
189268_s_at	C15H9.7	C15H9.7	-4.86066	0.00030532
181413_at	F31E8.4	F31E8.4	-1.75708	0.0143262
176124_at	tag-277	ZK652.3	-1.3292	0.0146118
173073_s_at	T07D3.9	T07D3.9	-1.92458	0.00482478
193289_at	F33H2.3	F33H2.3	-4.26374	0.00168711
180774_at	F54B11.8	F54B11.8	-1.53967	0.0319639
185925_at	F54D10.9	F54D10.9	-1.26032	0.171166
175357_at	gsy-1	Y46G5A.31	-2.03541	0.0034301
186026_at	rme-6	F49E7.1	-1.53483	0.0334558
183578_at	M01G5.3	M01G5.3	-1.35851	0.0532062
175916_at	cct-3	F54A3.3	-1.91346	0.00358326
186263_at	F43C11.7	F43C11.7	-1.29371	0.210599
176955_at	ech-7	Y105E8A.4	-4.47659	0
175237_at	gly-3	ZK688.8	-1.33757	0.0315744
172728_x_at	gpr-2	C38C10.4	-2.49076	0.00564524
192914_at	dhp-1	R06C7.3	-2.05296	0.00982129
172661_x_at	his-31	F17E9.12	-1.33389	0.209777
189642_at	B0238.10	B0238.10	-2.10393	0.00302743
190956_at	trxr-2	ZK637.10	-1.3331	0.0992331
192433_s_at	tsfm-1	F55C5.5	-2.77262	0.00249377
192119_s_at	pccb-1	F52E4.1	-1.51669	0.00928663
175515_at	T22G5.3	T22G5.3	-2.48351	0.00170364
174991_at	set-2	C26E6.9	-1.36214	0.129959
194196_x_at	F54D7.6	F54D7.6	-1.2668	0.0994446
192114_s_at	ZK1127.10	ZK1127.10	-3.603	0
181114_at	F52H2.5	F52H2.5	-1.55653	0.0220063
189807_at	aqp-7	M02F4.8	-2.46226	0.00249377
184237_at	F43C11.8	F43C11.8	-1.37683	0.083404
175249_s_at	eif-3.C	T23D8.4	-1.98155	0.000809911
193873_at	Y43F4B.5	Y43F4B.5	-4.28777	0.00030532
183307_at	F16B12.6	F16B12.6	-1.24932	0.126987
176128_at	tomm-7	ZK652.2	-1.97399	0.00414897
188776_s_at	rcq-5	E03A3.2	-1.175	0.27193
178414_s_at	dog-1	F33H2.1	-2.20441	0.00644269
190435_s_at	K08E4.6	K08E4.6	-1.63714	0.0123902
179735_s_at	M04G7.3	M04G7.3	-1.33553	0.0482235
173722_at	T06D10.2	T06D10.2	-2.04545	0.0031237
186807_at	ZK673.4	ZK673.4	-1.37943	0.10224
173893_at	rpt-1	C52E4.4	-1.38362	0.0925836
190645_s_at	cyn-15	Y87G2A.6	-2.84314	0.00253336
175429_at	imb-1	F28B3.8	-2.25236	0.00552745
193772_s_at	rnr-1	T23G5.1	-2.48027	0.0102234
172076_x_at	Y69A2AR.28	Y69A2AR.28	-2.02346	0.0125886
182746_at	B0554.5	B0554.5	-1.40057	0.0927999
173077_s_at	mus-101	F37D6.1	-1.83254	0.0077134
173956_s_at	rpb-7	Y54E10BR.6	-1.49364	0.0455657
174193_at	F46H5.2	F46H5.2	-1.27519	0.103797
181277_s_at	F52H2.1	F52H2.1	-1.2288	0.150542
193205_s_at	ppp-1	C15F1.4	-1.93054	0.00498017
183837_s_at	cdc-37	W08F4.8	-1.52946	0.034572
191996_s_at	F47G4.2	F47G4.2	-1.39418	0.145146
172721_x_at	ced-10	C09G12.8	-1.73249	0.000885389
191144_s_at	asg-1	K07A12.3	-1.29901	0.0792765
175376_at	T19A6.3	T19A6.3	-1.30322	0.0958687
185269_at	F55A12.2	F55A12.2	-2.32476	0.00637049
190216_s_at	F23H11.3	F23H11.3	-1.77089	0.0135942
188533_at	lbp-4	ZK742.5	-2.99393	0.000809911
183219_s_at	fbxa-154	B0391.6	-1.22969	0.0173095
184090_at	T21B10.1	T21B10.1	-1.5785	0.0443833
176139_at	F42H10.6	F42H10.6	-1.19236	0.257633
176876_at	CC8.2	CC8.2	-1.38859	0.219469
183431_s_at	Y39B6A.34	Y39B6A.34	-1.53088	0.0313291
176324_at	Y22D7AL.9	Y22D7AL.9	-1.35387	0.179254
190846_at	T09E8.3	T09E8.3	-1.71868	0.00287072
190490_s_at	tag-179	T24D1.4	-1.71944	0.00461931
184299_at	C41D11.1	C41D11.1	-2.03274	0.00030532
188154_s_at	gex-2 | F56A11.6	F56A11.1 | F56A11.6	-1.87236	0.0103259
176240_s_at	tufm-1	Y71H2AM.23	-1.67939	0.0154424
173832_at	mut-7	ZK1098.8	-1.28582	0.199785
174859_at	ncbp-1	F37E3.1	-1.78513	0.0077102
181525_at	F09E5.7	F09E5.7	-1.58288	0.0155977
173926_at	pcca-1	F27D9.5	-1.16138	0.131731
177558_at	F41E7.2	F41E7.2	-1.83105	0.0141142
186500_s_at	gly-3	ZK688.8	-1.13521	0.169178
183718_at	Y41C4A.2	Y41C4A.2	-1.41597	0.0429872
185219_at	F53E10.5	F53E10.5	-1.26078	0.132558
179687_at	spdl-1	C06A8.5	-3.08418	0.00140105
191933_at	Y47D3A.29	Y47D3A.29	-2.47424	0.00527569
179066_at	atg-4.2	ZK792.8	-1.16243	0.17737
180466_s_at	C05C8.1	C05C8.1	-1.3308	0.0309472
181765_at	pst-2	F54E7.1	-1.736	0.00672698
192100_at	apm-3	F53H8.1	-1.17006	0.209562
191683_at	C14F11.1	C14F11.1	-3.55359	0.000887557
178259_at	F36A2.3	F36A2.3	-1.75213	0.0228872
183443_s_at	C26B2.7	C26B2.7	-2.02941	0.00556052
173612_s_at	npp-20	Y77E11A.13	-1.67165	0.00943229
175090_at	C18E9.6	C18E9.6	-2.50982	0.000809911
189318_at	elo-2	F11E6.5	-4.97167	0
173267_at	pccb-1	F52E4.1	-1.36895	0.0469305
179891_s_at	T07D3.9	T07D3.9	-2.0539	0.00539509
173503_at	lin-53	K07A1.12	-1.79574	0.0247822
187691_s_at	npp-20	Y77E11A.13	-1.35388	0.0483336
188802_at	dnj-13	F54D5.8	-1.62747	0.0399463
174889_s_at	knl-1	C02F5.1	-1.88394	0.0170545
173775_at	rab-8	D1037.4	-1.85164	0.00416137
180916_at	C09D4.2	C09D4.2	-3.14501	0
187368_at	F54F2.9	F54F2.9	-1.41669	0.0326413
192098_at	alh-11	F42G9.5	-1.37716	0.0135545
175177_s_at	acdh-13	C28C12.9	-3.27668	0.000809911
184398_s_at	ZC204.14	ZC204.14	-1.21499	0.255148
185126_at	pcbd-1	T10B11.1	-1.26508	0.237871
178457_at	F11C3.1	F11C3.1	-1.20267	0.274569
176859_at	ZK616.3	ZK616.3	-2.40303	0.00129106
177782_s_at	T18D3.1	T18D3.1	-1.4189	0.0973622
180473_s_at	sec-3	F52E4.7	-1.26649	0.102527
182722_at	C11D2.7	C11D2.7	-2.28713	0.00287072
190796_s_at	F59B8.1 | F59B8.2	F59B8.1 | F59B8.2	-8.10716	0
189204_at	F26D11.1 | Y97E10AL.3	F26D11.1 | Y97E10AL.3	-1.74343	0.0149302
171950_x_at	T12G3.7	T12G3.7	-1.5008	0.0854158
192588_s_at	F33H2.5	F33H2.5	-2.58587	0.00571722
193287_s_at	mus-101	F37D6.1	-2.33214	0.0062144
187340_s_at	gpr-1	F22B7.13	-2.4045	0.005595
174942_at	F42G9.1	F42G9.1	-3.65015	0.0019069
173254_at	smg-2	Y48G8AL.6	-1.97836	0.00352047
192512_at	W01B6.3	W01B6.3	-1.72746	0.0169709
177876_at	F44G4.3	F44G4.3	-2.35491	0.00195255
193048_at	rpn-12	ZK20.5	-1.41098	0.113987
176239_s_at	Y119C1B.4	Y119C1B.4	-1.8995	0.0117378
186554_s_at	Y116A8C.26	Y116A8C.26	-1.44383	0.015573
189930_s_at	ncbp-1	F37E3.1	-1.21341	0.112559
175107_s_at	tin-10	Y66D12A.22	-1.81602	0.0081682
178595_at	W03H9.2	W03H9.2	-1.11627	0.265602
178841_at	T22G5.3	T22G5.3	-1.89825	0.00438804
185516_s_at	F19B10.1	F19B10.1	-2.78585	0.000196657
183969_at	tag-235	M03C11.4	-2.0154	0.0062325
175644_s_at	mdf-1	C50F4.11	-1.89235	0.0048352
191655_at	T13H5.8	T13H5.8	-1.74716	0.00979237
191292_s_at	cyc-1	C54G4.8	-1.68091	0.0076081
193916_s_at	fkb-6	F31D4.3	-1.47058	0.0508387
185491_at	F22E5.13	F22E5.13	-1.51535	0.00765719
173539_at	eif-3.E	B0511.10	-2.43703	0.00354613
193552_s_at	adr-1	H15N14.1	-1.30966	0.123011
175713_at	zyg-1	F59E12.2	-1.94362	0.0134186
175139_s_at	R05D11.5	R05D11.5	-1.88389	0.00498066
182982_at	F13G3.10	F13G3.10	-1.70698	0.0034301
187611_s_at	F53F10.3	F53F10.3	-2.35714	0.00335537
176279_at	Y71H2AM.6	Y71H2AM.6	-2.17534	0.0034421
193485_at	smu-1	CC4.3	-2.13107	0.00656908
192644_at	hsp-6	C37H5.8	-3.96196	0.0016565
185729_at	T03G11.6	T03G11.6	-1.81256	0.0206443
183488_s_at	F25B4.5	F25B4.5	-1.67156	0.0103068
172239_x_at	F22D6.9	F22D6.9	-1.18555	0.0516905
192908_s_at	Y106G6H.14	Y106G6H.14	-1.86418	0.00612693
174242_s_at	prs-2	T27F6.5	-1.82262	0.00603353
189200_at	unc-50	T07A5.2	-1.2084	0.234651
181800_at	abcx-1	C56E6.1	-1.25582	0.184906
192824_s_at	dnj-12	F39B2.10	-1.50914	0.00980939
192957_s_at	pri-1	F58A4.4	-2.46019	0.00906325
187618_at	gsy-1	Y46G5A.31	-3.1759	0.00170364
187696_s_at	tin-9.1	C06G3.11	-2.11849	0.00249377
171732_x_at	lin-9	ZK637.7	-1.5264	0.0453941
171918_x_at	Y17G7B.10	Y17G7B.10	-1.44678	0.0245534
173555_at	cra-1	R13F6.10	-4.01029	0
193234_at	M05B5.4	M05B5.4	-1.47903	0.0476732
172022_x_at	Y73E7A.6	Y73E7A.6	-1.66752	0.0209503
172048_x_at	clh-5	C07H4.2	-1.11617	0.12711
186510_s_at	F45G2.8	F45G2.8	-1.65252	0.021538
187551_at	F09E5.8	F09E5.8	-2.06617	0.00273012
192416_at	rfc-2	F58F6.4	-2.38696	0.00558284
186736_at	smi-1	Y39A3CR.1	-1.22795	0.0130126
191761_at	T05H4.5	T05H4.5	-3.55704	0.000459496
191028_at	ars-2	F28H1.3	-1.80316	0.0100739
187041_at	Y38E10A.23	Y38E10A.23	-1.16182	0.207682
193039_s_at	pbs-5	K05C4.1	-1.254	0.073689
193033_at	F23A7.4	F23A7.4	-1.30421	0.165424
191560_s_at	Y47H9C.7	Y47H9C.7	-1.82454	0.0034301
183872_at	F35G12.7	F35G12.7	-2.14303	0.0034301
191494_s_at	ZK1320.9	ZK1320.9	-2.81712	0.00030532
193889_at	mix-1	M106.1	-2.00681	0.00494951
187419_at	F54F2.7	F54F2.7	-2.30206	0.00352047
184692_at	C42C1.11 | C42C1.12	C42C1.11 | C42C1.12	-1.36933	0.066161
192241_at	T25B9.9	T25B9.9	-2.73365	0.00195255
191143_at	asg-1	K07A12.3	-1.3599	0.0333494
173476_s_at	clh-5	C07H4.2	-1.3146	0.107776
192867_s_at	F08G12.2	F08G12.2	-1.73372	0.0292293
193983_at	W02B8.2	W02B8.2	-1.28071	0.207765
173070_s_at	mix-1	M106.1	-2.38344	0.00253453
175843_s_at	ubc-9	F29B9.6	-1.71937	0.0151381
173703_s_at	F25H5.6	F25H5.6	-2.71253	0.00335537
173133_s_at	cls-2	R107.6	-2.41474	0.00140105
176080_at	ZK370.8	ZK370.8	-3.27631	0.000459496
192580_s_at	D2085.3	D2085.3	-1.61195	0.0170515
189020_at	crn-1	Y47G6A.8	-1.44484	0.110469
180813_s_at	Y19D10A.4	Y19D10A.4	-1.46892	0.137647
187971_at	mes-6 | C09G4.4	C09G4.5 | C09G4.4	-2.07739	0.00414677
182438_s_at	C01G10.8 | C01G10.9	C01G10.8 | C01G10.9	-1.94354	0.00848618
191305_at	pgk-1	T03F1.3	-2.02855	0.0034301
190568_at	tag-72 | F16C3.4	C25A1.3 | F16C3.4	-1.69212	0.0112181
177201_at	cogc-3	Y71F9AM.4	-1.30646	0.101267
182021_at	tin-13	DY3.1	-2.48466	0.00306891
187629_at	coq-8	C35D10.4	-2.08268	0.00359425
191847_s_at	acdh-12	E04F6.5	-1.59172	0.00882422
182715_at	K03H1.11	K03H1.11	-1.4188	0.0637992
182046_at	K07A1.10	K07A1.10	-1.24044	0.235353
193044_s_at	math-33	H19N07.2	-1.30997	0.043464
173444_s_at	mag-1	R09B3.5	-1.47914	0.0558154
178390_at	C25G4.3	C25G4.3	-1.79642	0.011484
193348_s_at	pas-7	ZK945.2	-2.20638	0.00357298
174188_at	npp-7	T19B4.2	-2.0812	0.00686755
190694_s_at	alh-6	F56D12.1	-2.37524	0.00282918
171843_x_at	npp-12	T23H2.1	-1.41911	0.0584922
176983_at	Y54G2A.27	Y54G2A.27	-1.15638	0.290518
189792_s_at	imp-2	T05E11.5	-1.31426	0.131454
180465_at	C05C8.1	C05C8.1	-1.54131	0.00941783
181422_s_at	F52H2.7	F52H2.7	-1.21086	0.186351
172279_x_at	Y51H4A.6	Y51H4A.6	-1.2628	0.0650528
188640_at	glit-1	F55D10.3	-2.87219	0.000809911
185871_s_at	C33C12.9	C33C12.9	-1.95379	0.00445575
188432_s_at	F46C5.9	F46C5.9	-1.40483	0.0320166
187517_s_at	Y55F3AM.13	Y55F3AM.13	-3.014	0.00249377
179584_at	W04A4.5	W04A4.5	-2.13418	0.00722903
180553_s_at	Y48A6C.1	Y48A6C.1	-1.54256	0.0103008
194250_x_at	cct-4	K01C8.10	-1.60962	0.00335537
175232_at	vps-26	T20D3.7	-1.39055	0.0236215
174004_at	nrs-1	F22D6.3	-2.76046	0.00030532
184595_s_at	mmab-1	C26E6.11	-1.62639	0.0161823
182535_at	C50F2.3	C50F2.3	-1.76933	0.0034301
175604_at	cul-3	Y108G3AL.1	-1.29104	0.126121
187586_at	gop-3	C34E10.1	-1.51775	0.0261241
185419_at	abcf-3	F42A10.1	-2.91858	0.00145084
176633_at	JC8.5	JC8.5	-4.36183	0
172918_x_at	hpl-2	K01G5.2	-1.19159	0.192862
184203_at	smc-3	Y47D3A.26	-2.1597	0.00987231
193514_at	F10C2.5	F10C2.5	-2.24362	0.00427591
173704_s_at	W07B8.4	W07B8.4	-1.36927	0.296134
174455_s_at	mtk-1	B0414.7	-1.12508	0.254233
191363_s_at	adm-4	ZK154.7	-1.30327	0.132558
189004_at	let-418	F26F12.7	-2.66531	0.00438957
179136_at	C45G3.5	C45G3.5	-1.5575	0.0513246
191090_at	daf-21	C47E8.5	-1.63216	0.00463637
175160_at	R04F11.5	R04F11.5	-2.31228	0.00470746
185589_at	Y49F6A.1	Y49F6A.1	-1.38206	0.012685
171879_x_at	H17B01.4	H17B01.4	-1.25711	0.124363
183430_at	Y39B6A.34	Y39B6A.34	-1.49989	0.0424175
181418_at	F36D4.2	F36D4.2	-1.40339	0.0431746
192514_at	hint-1	F21C3.3	-2.4931	0.00030532
173857_at	emb-5	T04A8.14	-1.25805	0.182088
194048_at	B0250.5	B0250.5	-1.7887	0.00713779
188515_s_at	R151.7	R151.7	-1.68299	0.0201617
190626_s_at	ZK829.4	ZK829.4	-2.4735	0.00249377
192382_s_at	D2023.5	D2023.5	-2.96655	0.00249377
192243_at	cct-1	T05C12.7	-1.71152	0.0055598
183276_at	F10E7.6	F10E7.6	-2.88397	0.000885389
179390_s_at	B0513.7	B0513.7	-1.9636	0.00700433
175654_at	zyg-9	F22B5.7	-1.31133	0.166191
174656_at	ulp-2	Y38A8.3	-1.54678	0.0142361
171824_x_at	ftn-2	D1037.3	-2.15074	0.000940478
181108_at	dpf-4	F01F1.5	-2.30728	0.000809911
189481_at	cyp-34A5	B0213.10	-1.18372	0.21731
184519_s_at	cif-1	K08F11.3	-3.64929	0.00030532
173179_s_at	rnp-5	K02F3.11	-1.39847	0.0689715
186704_s_at	bag-1	F57B10.11	-1.29495	0.176914
179617_at	fbxa-93	W09G3.5	-1.23568	0.0739308
192550_at	rfc-4	F31E3.3	-1.72282	0.0374462
186650_at	Y55F3BL.2	Y55F3BL.2	-1.25025	0.15467
174507_at	ran-3	C26D10.1	-3.12678	0
181848_at	F25G6.2	F25G6.2	-1.6563	0.00979237
181571_s_at	Y53F4B.3	Y53F4B.3	-1.72683	0.0273196
192348_s_at	R02D3.5	R02D3.5	-1.32826	0.0426799
193264_s_at	usp-14	C13B4.2	-1.5251	0.0599346
185705_at	Y62E10A.2	Y62E10A.2	-1.72516	0.00925356
188869_at	png-1	F56G4.5	-1.47314	0.0556596
171963_x_at	cct-6	F01F1.8	-1.502	0.0152275
193145_at	mtr-4	W08D2.7	-2.45846	0.000809911
189777_at	C49H3.8 | C55F2.1	C49H3.8 | C55F2.1	-1.92767	0.00373333
187349_at	B0495.6	B0495.6	-1.71294	0.00335537
174125_at	hel-1	C26D10.2	-1.45201	0.062847
190976_s_at	K02B12.3	K02B12.3	-1.26707	0.0445633
175442_at	R05F9.9	R05F9.9	-1.13332	0.287181
193884_at	tag-189	T04A8.12	-1.19269	0.206873
179990_at	C06G3.8	C06G3.8	-1.84379	0.00815628
173324_s_at	T28D6.6	T28D6.6	-2.99149	0.000885389
192905_s_at	W02F12.5	W02F12.5	-1.57011	0.00361081
189758_s_at	C25A1.4	C25A1.4	-1.49084	0.0700707
174205_at	prmt-5	C34E10.5	-2.7069	0.00030532
175482_at	C34E10.10	C34E10.10	-2.45676	0.00140105
191433_s_at	F01G4.3	F01G4.3	-2.16498	0.00471632
173353_s_at	Y67D2.6	Y67D2.6	-1.56711	0.0164826
184229_at	Y37D8A.10 | Y37D8A.11	Y37D8A.10 | Y37D8A.11	-1.47599	0.0573246
177088_at	JC8.7	JC8.7	-3.30279	0
174099_s_at	Y39G10AR.20	Y39G10AR.20	-3.72986	0.00178458
176013_s_at	Y47C4A.1	Y47C4A.1	-1.2594	0.0828684
175582_at	pme-3	F20C5.1	-2.48239	0.0020249
192378_at	mppb-1	ZC410.2	-1.88185	0.00523986
173930_s_at	C44B7.10	C44B7.10	-3.4318	0
173215_at	kle-2 | gsto-1	C29E4.2 | C29E4.7	-1.48837	0.122078
183779_at	glrx-21	ZK121.1	-1.97338	0.00142871
175131_at	C42C1.13	C42C1.13	-1.64162	0.0196052
183087_at	T14B4.2	T14B4.2	-1.90431	0.00884851
188769_at	C34B2.6	C34B2.6	-2.44607	0.00195255
173816_at	rnp-7 | K04G7.11	K04G7.10 | K04G7.11	-1.20534	0.231178
183546_s_at	tag-203	K02F2.3	-2.47242	0.00272245
192103_s_at	pas-3	Y110A7A.14	-1.81048	0.0034301
191654_at	prp-21	W07E6.4	-1.80745	0.00554782
172504_x_at	npl-4.1	F59E12.4	-1.88334	0.0055598
171882_x_at	uba-1	C47E12.5	-1.61545	0.0106127
174246_at	C17H11.2	C17H11.2	-1.2474	0.101337
193710_at	T05H4.6a	T05H4.6	-4.81061	0.00030532
187482_at	K10D2.4	K10D2.4	-1.58746	0.0887513
184246_s_at	eif-3.H	C41D11.2	-3.04192	0.00030532
176488_at	Y39G10AR.21	Y39G10AR.21	-2.13996	0.00182603
188482_s_at	cct-6	F01F1.8	-1.87819	0.0034301
187064_at	R08D7.4	R08D7.4	-1.77549	0.00408665
187313_s_at	Y110A7A.19	Y110A7A.19	-2.42083	0.00518993
192778_at	pas-2	D1054.2	-1.94892	0.00195255
193181_at	ubc-1	C35B1.1	-1.28277	0.0732817
193326_s_at	ufd-2 | T05H10.6	T05H10.5 | T05H10.6	-1.43342	0.033534
187864_at	gfi-3	M163.4	-1.49205	0.0512897
173041_s_at	czw-1	F20D12.4	-2.06137	0.0106087
183776_at	F01F1.2	F01F1.2	-1.69569	0.00980939
177096_at	cogc-3	Y71F9AM.4	-1.42954	0.0550825
172620_x_at	Y105C5B.12	Y105C5B.12	-1.18829	0.277231
192886_s_at	lrs-2	ZK524.3	-2.30255	0.00493571
175070_at	Y66D12A.7	Y66D12A.7	-1.18529	0.255535
191142_s_at	rad-23	ZK20.3	-1.55766	0.0812299
173108_at	rpb-10	Y37E3.3	-2.62423	0.00186569
175517_at	K07G5.6	K07G5.6	-1.23625	0.232738
188414_at	chp-1	Y110A7A.13	-1.57973	0.0226998
173655_s_at	rpn-1	T22D1.9	-1.85943	0.0185447
184293_at	npp-11	F53F10.5	-2.33372	0.00456255
191437_at	ifg-1	M110.4	-1.74953	0.00555819
187950_s_at	rpn-9	T06D8.8	-1.5995	0.0623787
172963_x_at	rpb-12	F23B2.13	-3.4626	0.000809911
188938_at	ddx-23	F01F1.7	-1.66956	0.00807056
186692_s_at	F35F10.12	F35F10.12	-1.34011	0.0814965
186889_at	Y18D10A.16	Y18D10A.16	-1.56244	0.00473259
178534_s_at	T28D6.6	T28D6.6	-3.32999	0.000885389
173997_s_at	stl-1	F30A10.5	-2.35726	0.00030532
182638_at	ZK418.5	ZK418.5	-1.80435	0.00482679
173976_at	ani-1	Y49E10.19	-2.07898	0.016243
174078_s_at	F11A10.2	F11A10.2	-1.34892	0.0872151
183821_at	F10E7.2	F10E7.2	-1.24583	0.0502324
173885_s_at	ubxn-2	Y94H6A.9	-1.15935	0.211343
187678_at	C05D11.1	C05D11.1	-1.96177	0.00589942
187473_at	B0361.3 | B0361.7	B0361.3 | B0361.7	-1.35384	0.0193064
177606_at	F25H2.4	F25H2.4	-1.3575	0.091658
191548_s_at	uba-1	C47E12.5	-1.75255	0.0135036
192169_s_at	cct-4	K01C8.10	-1.83285	0.00496142
194011_at	rpt-6	Y49E10.1	-1.78385	0.0165919
187543_s_at	nmt-1	T17E9.2	-2.21919	0.0031271
187012_s_at	Y17G7B.18	Y17G7B.18	-2.45402	0
191967_s_at	nrs-1	F22D6.3	-4.28633	0
175066_at	F19B6.1	F19B6.1	-1.90963	0.00557512
173382_s_at	cct-1	T05C12.7	-1.58846	0.00569565
183508_at	elpc-4	C26B2.6	-2.29309	0
176590_at	Y97E10AL.3	Y97E10AL.3	-1.76067	0.0117561
181225_at	F22B5.10	F22B5.10	-1.5851	0.0221179
188643_s_at	dnc-2	C28H8.12	-1.35635	0.00186569
171722_x_at	F56B3.11	F56B3.11	-2.10032	0.00908173
183353_at	immp-1 | mdt-21	C24H11.6 | C24H11.9	-1.49643	0.0255353
173852_s_at	tag-135	D1054.15	-1.58943	0.0540444
186674_at	ZK637.2	ZK637.2	-1.99975	0.00238328
187979_at	rpn-3	C30C11.2	-1.78683	0.0100009
192961_at	T27A3.2	T27A3.2	-2.04671	0.0156387
180071_at	W10D9.5	W10D9.5	-2.03387	0.0034301
174582_at	K08F4.2	K08F4.2	-3.14742	0.00030532
174181_s_at	frs-2	F22B5.9	-2.80061	0
182238_s_at	csn-1	Y59A8A.1	-1.34724	0.069072
186611_at	kel-8 | Y45G12B.3	W02G9.2 | Y45G12B.3	-1.26509	0.283416
173244_at	F49C12.11 | F49C12.12	F49C12.11 | F49C12.12	-1.27359	0.0991992
192052_at	eft-1	ZK328.2	-2.9247	0.00300912
187603_s_at	ZC395.10	ZC395.10	-2.29769	0.00307773
184720_at	ZK1127.4	ZK1127.4	-3.17626	0.00192869
184080_at	dnj-21	T19B4.4	-1.56572	0.0388561
173055_s_at	daf-21	C47E8.5	-1.88581	0.00249377
182795_at	K08H10.9	K08H10.9	-1.13386	0.229894
172941_x_at	T13F2.2	T13F2.2	-1.99778	0.00195255
193003_at	W09D10.3 | W09D10.5	W09D10.3 | W09D10.5	-2.02817	0.0117178
176854_s_at	F56B3.11	F56B3.11	-2.19152	0.00715994
174478_s_at	ZK418.5	ZK418.5	-1.82483	0.00569209
172607_x_at	ddl-3	Y54G11A.8	-1.87763	0.0055598
185840_at	K11G12.6	K11G12.6	-1.56905	0.00568275
171806_x_at	rsp-1	W02B12.3	-1.87177	0.00850796
190612_at	mdt-31	F32H2.2	-1.53099	0.0526265
179409_at	T13H5.5	T13H5.5	-2.54366	0.00221068
187288_s_at	R07G3.5	R07G3.5	-1.28397	0.220745
176553_s_at	Y108G3AL.2	Y108G3AL.2	-1.54947	0.0584258
181772_s_at	Y48E1C.2	Y48E1C.2	-1.71325	0.005595
178597_at	F25H9.7	F25H9.7	-1.40921	0.119677
187471_at	lsm-3 | Y62E10A.11	Y62E10A.12 | Y62E10A.11	-1.37742	0.0219224
171936_s_at	F23H12.2	F23H12.2	-2.19646	0.00303245
184475_s_at	H17B01.4	H17B01.4	-1.33784	0.070075
180117_s_at	rpn-5	F10G7.8	-2.02142	0.00655783
175132_at	F45H11.5	F45H11.5	-1.76035	0.0106462
189444_at	cyp-44A1	ZK177.5	-2.55756	0.00361523
185501_at	C24D10.4	C24D10.4	-1.34422	0.0783826
175210_at	C43G2.1	C43G2.1	-2.03942	0.0034301
185386_s_at	eif-3.B	Y54E2A.11	-3.0828	0.00195255
180798_at	T08B2.8	T08B2.8	-2.52861	0.00305493
187155_at	Y53G8AR.8	Y53G8AR.8	-2.22202	0.00934519
187669_at	smo-1 | K12C11.1	K12C11.2 | K12C11.1	-2.37423	0.00724665
181076_at	C53H9.2	C53H9.2	-3.64165	0
187083_at	Y57A10A.16	Y57A10A.16	-1.69983	0.00140105
188578_at	H27M09.1	H27M09.1	-1.63588	0.0413335
179133_at	T05F1.1	T05F1.1	-1.73087	0.00680375
173390_s_at	gop-3	C34E10.1	-1.71271	0.0112726
192028_at	aps-1	F29G9.3	-1.30017	0.105299
186897_at	B0285.4	B0285.4	-2.05179	0.00569698
187711_s_at	dli-1	C39E9.14	-1.64757	0.00347334
176095_at	F09G8.3	F09G8.3	-1.94433	0.00461931
184287_at	Y62E10A.6	Y62E10A.6	-2.24814	0.00249377
189877_at	npp-21	R07G3.3	-1.97925	0.0131407
193935_at	C30H6.7	C30H6.7	-1.15162	0.106205
174145_at	B0001.4	B0001.4	-1.48256	0.00581755
188424_s_at	rpt-4	F23F1.8	-1.60362	0.0228701
174523_s_at	C34B2.6	C34B2.6	-1.72947	0.0072087
190779_s_at	B0035.11	B0035.11	-1.40013	0.0976317
184512_at	Y49E10.21	Y49E10.21	-1.21313	0.161338
192632_s_at	F23H12.2	F23H12.2	-2.39145	0.00287072
184899_s_at	Y54H5A.4	Y54H5A.4	-1.5463	0.015892
190919_at	dyrb-1	T24H10.6	-1.25864	0.146245
175565_s_at	pbs-6	C02F5.9	-1.58348	0.0184545
175137_s_at	Y57G7A.10	Y57G7A.10	-1.34318	0.0170079
194225_x_at	T05H4.6a	T05H4.6	-3.27722	0
174087_s_at	F56D1.2 | F56D1.3	F56D1.2 | F56D1.3	-2.15908	0.00277538
185786_at	Y39A1A.14	Y39A1A.14	-5.92613	0
189804_s_at	ech-2	F38H4.8	-2.21375	0.0048528
177108_at	prdx-6	Y38C1AA.11	-2.2595	0.00532638
193397_at	F55C5.8	F55C5.8	-1.53643	0.00890077
183266_at	K07A12.7	K07A12.7	-2.30164	0.00257098
181979_at	C47D12.2	C47D12.2	-1.22959	0.108086
179964_s_at	C50D2.5	C50D2.5	-1.68193	0.015726
192934_s_at	pas-4	C36B1.4	-1.84341	0.0055598
188631_at	rpt-3	F23F12.6	-1.46555	0.0582943
185040_at	R12E2.12	R12E2.12	-2.94517	0.00195255
171859_x_at	ufd-2 | T05H10.6	T05H10.5 | T05H10.6	-1.40078	0.0111679
189994_at	rpn-2	C23G10.4	-1.24987	0.252638
175794_s_at	nxt-1	Y71F9AM.5	-1.52148	0.0290872
186842_at	Y77E11A.6	Y77E11A.6	-2.56411	0.0027225
192503_at	C15H11.8	C15H11.8	-2.62263	0.00169046
177384_s_at	R166.2	R166.2	-1.35686	0.0793168
190923_at	F55G1.9	F55G1.9	-2.24908	0.0064237
171948_x_at	tba-2	C47B2.3	-2.02052	0.0158609
173894_s_at	rpt-1	C52E4.4	-1.44696	0.077447
