# Supplementary material for: Dynamically-expressed prion-like proteins form a cuticle in the pharynx of Caenorhabditis elegans
Source: Biol Open. 2014 Oct 31;3(11):1139–49. doi: 10.1242/bio.20147500 (PMC4232772; doi:10.1242/bio.20147500)
Supplement: Supplementary Material [file supp_bio.20147500_TABLE_S5.xlsx]

## Sheet: Sheet1
		L4 Leth / L4	L3 Leth / L3	L1 Leth / L1-6hr	-2hrEMB / L1-3hr
	abu-5	24.12	9.36	2.16	2.17
	abu-2	1.89	not DE	not DE	not DE
	pqn-76	21.89	8.37	1.68	1.43
	pqn-78	20.79	7.35	2.12	1.83
	pqn-79	19	8.21	1.63	1.51
	Y5H2A.4	14.38	5.39	2.15	2.36
	pqn-91	23.25	8.75	2.6	2.12
	pqn-90	27.53	7.2	2.29	1.67
	pqn-2	NOT REPRESENTED ON ARRAY
	abu-3	2.29	1.57	not DE	1.32
	abu-1	78.79	23.99	15.16	10.06
	abu-4	5.95	3.79	1.96	1.37
	F07H5.8	14.74	nd	5.15	28.25
	pqn-71	17.18	45.89	8.61	10.58
	pqn-16	not DE	not DE	not DE	not DE
	M02G9.1	not DE	not DE	2.92	9.5
	abu-6	173.22	36.92	26.23	9.08
	abu-7	228.03	34.82	25.24	11.04
	abu-15	367.14	47.71	28.61	11.2
	abu-8	165.86	33.49	19.07	13.56
	M02G9.2	4.03	not DE	1.97	4.81
	pqn-54	46.303	6.78	12.06	4.5
	pqn-57	34.08	32	4.37	1.24
	abu-9	NOT REPRESENTED ON ARRAY
	M02G9.3	20.96	2.23	3.3	16.78
	abu-14	11.98	not DE	9.54	19.18
	abu-11	40.39	4.98	9.93	27.68
	pqn-13	not DE	not DE	6.04	11.7
	F35A5.4	3.43	not DE	1.59	6.45
