# Supplementary material for: Dynamically-expressed prion-like proteins form a cuticle in the pharynx of Caenorhabditis elegans
Source: Biol Open. 2014 Oct 31;3(11):1139–49. doi: 10.1242/bio.20147500 (PMC4232772; doi:10.1242/bio.20147500)
Supplement: Supplementary Material [file supp_bio.20147500_TABLE_S6.xls]

## Sheet: Data
Target?	mis=0	mis=1	mis=2	Gene
TRUE	1130	17	51	abu-6
FALSE	838	228	138	abu-7
FALSE	809	294	77	abu-15
FALSE	691	290	144	abu-8
FALSE	75	155	273	pqn-54
FALSE	30	112	269	pnq-57
FALSE	30	112	269	abu-9
FALSE	14	21	49	abu-4
FALSE	5	38	101	abu-1
FALSE	5	37	95	pqn-2
FALSE	3	9	29	pqn-13
FALSE	3	8	28	pqn-71
FALSE	2	3	6	NM 068859.1
FALSE	1	2	8	abu-14
FALSE	0	28	99	abu-2
FALSE	0	14	79	pqn-91
FALSE	0	14	79	pqn-90
FALSE	0	9	6	NM 061575.1
FALSE	0	7	45	abu-3
FALSE	0	6	52	pqn-78
FALSE	0	6	51	abu-5
FALSE	0	6	49	pqn-76
FALSE	0	6	49	pqn-79
FALSE	0	5	4	fog-1
FALSE	0	5	4	fog-1
FALSE	0	4	6	fgfi-1
FALSE	0	4	6	gfi-1
FALSE	0	3	31	abu-11
FALSE	0	3	6	NM 059594.1
FALSE	0	3	4	pqn-46
