# Supplementary material for: Dynamically-expressed prion-like proteins form a cuticle in the pharynx of Caenorhabditis elegans
Source: Biol Open. 2014 Oct 31;3(11):1139–49. doi: 10.1242/bio.20147500 (PMC4232772; doi:10.1242/bio.20147500)
Supplement: Supplementary Material [file supp_bio.20147500_TABLE_S7.xls]

## Sheet: Sheet1
Table S7. Gene expression changes observed in this study and in published studies
	This study	This study	Urano et al, 2002	Viswanathan et al 2005	Sun et al 2011
Gene	FC L4 Leth / L4	FC L4 Leth / YA	FC tunicamycin / vehicle in xbp-1	FC Resveratol / vehicle	FC octr-1 / wild type
abu-1	40.39	39.86	1.45	not DE	3.13
abu-2	1.89	1.56	1.9	1.79	not DE
abu-3	2.29	1.92	1.52	1.94	not DE
abu-4	1.51	1.42	1.89	not DE	not DE
abu-5	24.12	29.65	1.42	2.42	not DE
abu-6	173.22	156.73	1.75	2.23	2.18
abu-7	228.03	199.57	1.22	2.14	2.27
abu-8	165.86	148.06	1.77	2.14	2.65
abu-10	71.06	64.71	1.44	not DE	not DE
abu-11	40.39	39.86	1.59	1.6	not DE
abu-14	11.98	103.64	not DE	not DE	4.91
abu-15	367.14	276.85	not DE	2.07	3.03
pqn-54	46.03	37.51	not DE	2.07	not DE
pqn-76	21.89	26.12	not DE	2.05	not DE
pqn-74	43.48	37.67	1.49	not DE	not DE
dct-5	271.94	276.85	not DE	not DE	9.18
T06E4.8	27.07	28.55	1.81	not DE	not DE
F41E6.11	39.35	90.53	1.65	not DE	not DE
D2096.6	24.78	42.66	1.47	not DE	2.41
F35B3.4	101.03	117.64	not DE	not DE	7.47
grd-6	167.78	180.06	not DE	1.41	14.52
DE denotes Differentially expressed
References
Urano et al (2002) A survival pathway for Caenorhabditis elegans with a blocked unfolded protein response. J. Cell Biol. 158, pp. 639-646. table 2
Viswanathan et al (2005) A role for SIR-2.1 regulation of ER stress response genes in determining C. elegans life span. Dev. Cell 9, pp 605-615. Table S1
Sun et al (2011) Neuronal GPCR controls innate immunity by regulating noncanonical unfolded protein response genes. Science 332, pp. 729-732. Table S1
