# Supplementary material for: Dynamically-expressed prion-like proteins form a cuticle in the pharynx of Caenorhabditis elegans
Source: Biol Open. 2014 Oct 31;3(11):1139–49. doi: 10.1242/bio.20147500 (PMC4232772; doi:10.1242/bio.20147500)
Supplement: Supplementary Material [file supp_bio.20147500_TABLE_S8.xlsx]

## Sheet: All
		LETHARGUS-UP				Comparison of L4L UP gene set with the gene set identified in Urano et al (2002) A survival pathway for Caenorhabditis elegans with a blocked unfolded protein response. J. Cell Biol. 158: 639-646. Table 2 "Genes whose activation by tunicamycin treatment is enhanced in xbp-1(zc12)III mutant animals"
		Y	N	Totals
IN GENE SET	Y	13	4	17
URANO-UP	N	611	18194	18805
	Totals	624	18198	18822
		Fisher's Exact Test p-value			< 2.2e-16
Table 1. "Genes whose activation by tunicamycin treatment is enhanced in xbp-1(zc12)III mutant animals"
		LETHARGUS-UP				Comparison of L4L UP gene set with gene set identified as induced with Resveraol in Viswanathan et al (2005) A role for SIR-2.1 regulation of ER stress response genes in determining C. elegans life span. Dev. Cell 9: 605-615. Table S1 "Genes Regulated by Resveratrol Treatment"
		Y	N	Totals
IN GENE SET	Y	19	94	113
VISWANATHAN-UP	N	605	18104	18709
	Totals	624	18198	18822
		Fisher's Exact Test p-value			5.439e-09
		LETHARGUS-UP				Comparison of L4L UP gene set with the gene set identified in Haskins et al, (2008) Unfolded protein response genes regulated by CED-1 are required for Caenorhabditis elegans innate immunity. Developmental Cell 15: 87-97. Table S1 " pqn/abu genes upregulated by CED-1 on E. coli are also upregulated on S. enterica"
		Y	N	Totals
IN GENE SET	Y	17	0	17
HASKINS-UP	N	607	18198	18805
	Totals	624	18198	18822
		Fisher's Exact Test p-value			< 2.2e-16
		LETHARGUS-UP				Comparison of L4L UP gene set with the gene set identified in Sun et al (2011) Neuronal GPCR controls innate immunity by regulating noncanonical unfolded protein response genes. Science 332: 729-732. Table S1 "tag-24 versus wt infected with PA". This analysis is of the data sets that were deposited in GEO (Accession number GSE27867).
		Y	N	Totals
IN GENE SET	Y	151	844	995
SUN-UP	N	473	17354	17827
	Totals	624	18198	18822
		Fisher's Exact Test p-value			< 2.2e-16
		LETHARGUS-UP				Comparison of L4L UP gene set with the gene set identified as down-regulated in animals treated with nhr-23(RNAi) Kouns et al (2011) NHR-23 dependent collagen and hedgehog-related genes required for molting. BBRC 413: 515-520. Supplementary Table S2: "Genes identified as decreased in nhr-23 RNAi microarray".
		Y	N	Totals
IN GENE SET	Y	32	233	265
KOUNS-DOWN	N	592	17965	18557
	Totals	624	18198	18822
		Fisher's Exact Test p-value			2.8e-10
