# Supplementary material for: Dynamically-expressed prion-like proteins form a cuticle in the pharynx of Caenorhabditis elegans
Source: Biol Open. 2014 Oct 31;3(11):1139–49. doi: 10.1242/bio.20147500 (PMC4232772; doi:10.1242/bio.20147500)
Supplement: Supplementary Material [file supp_bio.20147500_TABLE_S9.xlsx]

## Sheet: Sheet1
Table S9. Transgenes used in this study
Transgene (Promoter>gene::fusion) (mg/L injected)	Expression pattern	# of transgenic lines	Selectable marker (mg/L injected)
abu-5>mCherry (20)	Pharyngeal muscle	2	unc-119 (+) (150)
abu-6>gfp::PEST (2)	Pharyngeal muscle	1	lin-15(+) (320)
abu-11>gfp::PEST (20)	Pharyngeal muscle	2	unc-119 (+) (150)
abu-14>gfp::PEST (25)	Pharyngeal muscle	1	unc-119 (+) (100)
abu-15>gfp::PEST (20)	Pharyngeal muscle	3	unc-119 (+) (150)
pqn-57>mcherry (20)	Pharyngeal muscle	1	unc-119 (+) (150)
abu-14>abu14::abu14utr (2)	No fluorescent expresssion.	2	unc-119 (+) (150)
myo-2>abu-6 (RNAi) (25)	No fluorescent expresssion.	1	unc-119(+) (100)
abu-7>abu7::gfp (150)	Pharyngeal grinder.	4	unc-119(+) (50)
abu-14>abu-14::GFP (0.2)	No fluorescent expresssion.	2	unc-119(+) (100)
abu-14>abu-14::GFP (50)	Pharyngeal grinder in arrested L1 animals. Also, in peri-rectal cells.	1	unc-119(+) (50)
abu-14>abu-14::sfGFP (0.5)	Buccal cavity; grinder; pharyngeal cuticle in the corpus, isthmus, and terminal bulb. In molting animals, both grinders as well as the buccal cap	2	rol-6(su10067d) (75)
