# Supplementary material for: Dynamically-expressed prion-like proteins form a cuticle in the pharynx of Caenorhabditis elegans
Source: Biol Open. 2014 Oct 31;3(11):1139–49. doi: 10.1242/bio.20147500 (PMC4232772; doi:10.1242/bio.20147500)
Supplement: Supplementary Material [file supp_bio.20147500_TABLE_S10.xlsx]

## Sheet: Sheet1
Table S10. Strains used in this study
Strains from other Labs
Strain	Genotype	Source
N2	wild-type strain	CGC
EG4322	ttTi5605 II; unc-119(ed3) III	CGC
VC1330	abu-14(ok1789)/mIn1[mIs14 dpy-10(e128)] II.	CGC
SJ17	xbp-1(zc12) III; zcIs4[hsp-4>gfp]	CGC
Strains generated in this study
Strain	Genotype	How made
NQ227	unc-119(ed3) III; sid-1(pk3321) V
NQ298	unc-119(ed3) III; sid-1(pk3321) V; qnEx146[myo-2>abu-6(RNAi); unc-119(+)]	Injected NQ227
NQ183	unc-119(ed3); qnEx68 [abu-5>mCherry; abu-11>gfp::pest; unc-119(+)]	injected EG4322
NQ182	unc-119(ed3); qnEx67 [abu-5>mCherry; abu-11>gfp::pest; unc-119(+)]	injected EG4322
NQ189	unc-119(ed3); qnEx72[pqn-57>mCherry; unc-119(+)]	injected EG4322
NQ200	unc-119(ed3) III; qnEx82 [pqn-5>gfp::pest; unc-119(+)]	injected EG4322
NQ201	unc-119(ed3) III; qnEx83 [pqn-5>gfp::pest; unc-119(+)]	injected EG4322
NQ438	unc-119(ed3) III; qnEx217(myo-2>abu-6::gfp::unc-54utr; unc-119(+); dct-5>mCherry]	injected EG4322
NQ439	unc-119(ed3) III; qnEx218(myo-2>abu-6::gfp::unc-54utr; unc-119(+); dct-5>mCherry]	injected EG4322
NQ492	unc-119(ed3)III;qnEx237[abu-7>abu-7::gfp + unc-119(+)]	injected EG4322
NQ493	unc-119(ed3)III;qnEx238[abu-7>abu-7::gfp + unc-119(+)]	injected EG4322
NQ494	unc-119(ed3)III;qnEx239[abu-7>abu-7::gfp + unc-119(+)]	injected EG4322
NQ495	unc-119(ed3)III;qnEx240[abu-7>abu-7::gfp + unc-119(+)]	injected EG4322
NQ496	unc-119(ed3)III; qnEx241[abu-14>gfp::PEST + unc-119(+)]	injected EG4322
NQ497	unc-119(ed3) III; qnEx254[abu-14(genomic); unc-119(+); rab-3>mCherry; unc-122>gfp]	injected EG4322
NQ498	unc-119(ed3) III; qnEx255[abu-14(genomic); unc-119(+); rab-3>mCherry; unc-122>gfp]	injected EG4322
NQ499	abu-14(ok1789)/mIn1[dpy-10(e128), myo-2>GFP] X; qnEx254[abu-14(genomic); unc-119(+); rab-3>mCherry; unc-122>gfp]	crossed VC1330 with NQ497
NQ500	abu-14(ok1789)/mIn1[dpy-10(e128); myo-2>gfp] X	crossed VC1330 with N2
NQ701	unc-119(ed3) III; qnEx372[abu-14>abu-14::gfp; unc-119(+); rol-6(d)]	injected EG4322
NQ702	abu-14(ok1789)/mIn1[dpy-10(e128), myo-2>GFP] I; unc-119(ed3) III	crossed NQ500 with EG4322
NQ824	qnEx443[Pabu-14:abu-14:sfGFP; rol-6(d); unc-119(+)]	injected N2
