# Supplementary material for: Dynamically-expressed prion-like proteins form a cuticle in the pharynx of Caenorhabditis elegans
Source: Biol Open. 2014 Oct 31;3(11):1139–49. doi: 10.1242/bio.20147500 (PMC4232772; doi:10.1242/bio.20147500)
Supplement: Supplementary Material [file supp_bio.20147500_TABLE_S11.xlsx]

## Sheet: Sheet 1
Oligo name	Description	Tail	Target sequence
oNQ138	abu-15 promoter A primer		AAATATCGCTCTCGCTGAATG
oNQ139	abu-15 promoter A* primer		CATAGTTTCTTTCACATTTCGCA
oNQ140	abu-15 promoter B primer, w/gfp tail	AGTCGACCTGCAGGCATGCAA	GAATGATTCGAACCGAGGAAAT
oNQ141	abu-6 promoter A primer		AGAAACAGCTCGTAAGCGTGA
oNQ142	abu-6 promoter A* primer		GCCGATCAGCTGGAGAGATA
oNQ143	abu-6 promoter B primer w/gfp tail	AGTCGACCTGCAGGCATGCAA	GGAACCGAGAAAATCGGATGAT
oNQ144	abu-7 promoter A primer		GCCAGGTGGTTCAAACAAAT
oNQ145	abu-7 promoter A* primer		ACATAGCTACGCTGAGTATTG
oNQ146	abu-7 promoter B primer, w/gfp tail	AGTCGACCTGCAGGCATGCAA	GAACAGAGGAAATCGGATGGTT
oNQ147	abu-8 promoter A primer		GATTGGAGGAAAGAAGTTGGC
oNQ148	abu-8 promoter A* primer		TCCTATAGTGCTATAAGGCCCAA
oNQ149	abu-8 promoter B primer, w/gfp tail	AGTCGACCTGCAGGCATGCAA	GTAGAGCCGAACTGTGAAAGG
oNQ282	pqn-63 promoter A primer		TTTCCCATTGAAATCTACCTCC
oNQ283	pqn-63 promoter A1 primer		ACGGGTAACAAAGAGCATCG
oNQ284	pqn-63 promoter B w/ gfp tail	AGTCGACCTGCAGGCATGCAA	TCCTTGTGAGATTTGTGGAGC
oNQ294	pqn-74 promoter A primer		AAAAATTTGGTCAAGAAGCCG
oNQ295	pqn-74 promoter A1 primer		CAGATAAATGAGTGCCAATGC
oNQ296	pqn-74 promoter B primer w/ mCherry Tail	TTCTTCACCCTTTGAGACCAT	GCTAGTGTGATGCTCAATCGG
oNQ309	abu-11 promoter A primer		GATTACGTAGGCAACGACCAA
oNQ310	abu-11 promoter A1 primer		TACACGTTGAGGTGCCAAAA
oNQ311	abu-11 promoter B primer w/ gfp tail	AGTCGACCTGCAGGCATGCAA	TATCTTCCCGTTGCAATCAGT
oNQ312	abu-5 promoter A primer		CAACTCAACATGGTCTTCACG
oNQ313	abu-5 promoter A1 primer		AGAAATTGCTGTAGAGATTACGC
oNQ314	abu-5 promoter B primer w/ mCherry tail	TTCTTCACCCTTTGAGACCAT	AGCGGATTGTTGAAATGTTTG
oNQ315	Y5H2A.4 promoter A primer		GTTTTTCGCGAGTTGATGTTG
oNQ316	Y5H2A.4 promoter A* primer		AGCGCATTGTTAATCCGTTC
oNQ317	Y5H2A.4 promoter B primer w/ mCherry tail	TTCTTCACCCTTTGAGACCAT	GAAAATAAGTGCTGGCATGGA
oNQ318	pqn-57 promoter A primer		GCACACCCACAATGTCTCTTT
oNQ319	pqn-57 promoter A1 primer		GTGATGAAGCGCATTTCAGA
oNQ320	pqn-57 promoter B primer w/ mCherry tail	TTCTTCACCCTTTGAGACCAT	GATCGGATGAATTTTGCGTTA
oNQ392	abu-6 RNAi For (+) with myo-2 promoter tail	CCTCGATCGTCAGACACAGAAATG	CTTTACTTCACTTGCCATTG
oNQ393	abu-6 RNAi Rev (+) D		TGAACCACTTTTCATTATACAG
oNQ394	abu-6 RNAi Rev (+) D1		CTTTGAGATTCTGGAAGACAC
oNQ395	abu-6 RNAi For (-) with myo-2 promoter tail	CCTCGATCGTCAGACACAGAAATG	CTTTGAGATTCTGGAAGACAC
oNQ396	abu-6 RNAi Rev (-) D		ATGCGCTTTACTTCACTTG
oNQ397	abu-6 RNAi Rev (-) D1		CTTTACTTCACTTGCCATTG
oNQ903	abu-14 promoter A1 primer		GACTCATGTTGACTTACCTTG
oNQ904	abu-14 promoter A primer		TTACGATGCTCTGCGCAG
oNQ905	abu-14 promoter B primer with gfp tail	AGTCGACCTGCAGGCATGCAA	AGAACTCGAAGGCTCTGTATTC
oNQ906	abu-14 rev 3'utr		CGGTTCGATCTTGGAAGC
oNQ920	abu-14 rev No stop, gfp for fusion protein	AGTCGACCTGCAGGCATGCAAct	ACGACGACGGCAGCAT
oNQ921	abu-14 promoter AttB4	GGGGACAACTTTGTATAGAAAAGTTGCT	TTACGATGCTCTGCGCAG
0NQ922	abu-14 promoter AttB1r	GGGGACTGCTTTTTTGTACAAACTTGA	GGGAATAATGAGTTGGGTA
oNQ1018	abu-14 reverse for detecting ok1789 deletion		GGGAAAGTATGACTGAATGC
oNQ1019	abu-14 forward for detecting ok1789 deletion		GATATAACTCATGACAGTCGAG
qPCR primer#	abu-6, -7, -8, -15 forward*		GACACTGATGGAGAAGCCTG
qPCR primer#	abu-6, -7, -8, -15 reverse#		CTCAGCCACAACAAACTCAAC
qPCR probe#	abu-6, -7, -8, -15 probe^		/56-FAM/TCTACTCAA/ZEN/TGCGCCCCAGCTT/3IABkFQ/
qPCR primer	cdc-42 forward		CCGACGTGTTTCTTGTTTGC
qPCR primer	cdc-42 reverse		TCCCTGAGATCGACTTGAGTAC
qPCR probe	cdc-42		/56-FAM/TCCGTGGTT/ZEN/GCTCCAGCTTCATT/3IABkFQ/
*qPCR forward primer recognizes with no mismatches the gene products of abu-7, abu-8, and abu-15 and recognines abu-6 with one mismatch as position 6.
#qPCR reverse primer recognizes with no mismatches the gene products of abu-6, abu-7, abu-8, and abu-15.
^qPCR probe recognizes with no mismatches the gene products of abu-6, abu-7, abu-8, and abu-15.
